# Supplementary material for: Genetic architecture of ideotype-related traits in middle American beans through single trait, multi-trait and epistatic genome-wide analyses
Source: Theor Appl Genet. 2025 Jun 1;138(6):131. doi: 10.1007/s00122-025-04924-w (PMC12127234; doi:10.1007/s00122-025-04924-w)
Supplement: Supplementary file 1 — Supplementary file1 (XLSX 135 KB) [file 122_2025_4924_MOESM1_ESM.xlsx]

## Sheet: Table S1
Table S1. Significant markers identified in single-trait GWAS for Agronomic traits
Trait	Year	SNP	Chr	Pos	-Log10(p)	MAF	Estimated effect	R2	Joint R2
Flowering (DTF)	1	S09_8297313	9	8297313	6.71568	0.0531915	-0.226126	0.0698242	0.1		0.523712
		S01_41094580	1	41094580	6.32795	0.0531915	0.226126	0.0796638
	3	S11_50734875	11	50734875	10.6602	0.0521236	1.38564	0.108746	0.14
		S01_12572104	1	12572104	7.92114	0.492278	0.407523	0.0272095
		S02_27195427	2	27195427	6.80234	0.102317	0.876193	0.0628259
		S11_37138771	11	37138771	6.52121	0.11583	0.491004	0.0497281
		S08_26607407	8	26607407	6.39095	0.0559846	-0.859432	0.0472342
	Multi-year	S11_50734871	11	50734871	7.64255	0.0508772	-0.926281	0.110518	-
Maturity (DTM)	1	S04_39063963	4	39063963	8.18489	0.20922	-1.56389	0.123281	0.2
		S02_25857841	2	25857841	7.45133	0.338652	1.12421	0.0933377
		S09_36533055	9	36533055	6.52762	0.434397	1.39529	0.0938957
		S02_5565678	2	5565678	6.07067	0.374113	1.16639	0.114432
		S03_34014073	3	34014073	5.9822	0.35461	-0.940443	0.143372
		S06_26498284	6	26498284	5.88432	0.214539	-1.08891	0.0999845
	2	S01_1998312	1	1998312	12.5926	0.25089	-5.10745	0.121879	0.28
		S03_32405157	3	32405157	12.3102	0.425267	4.11229	0.144972
		S05_22938193	5	22938193	10.5701	0.421708	-4.52355	0.148987
		S01_34529676	1	34529676	7.48377	0.144128	5.42139	0.156075
		S04_4718224	4	4718224	7.31483	0.199288	-3.00658	0.111887
	Multi-year	S07_12909719	7	12909719	8.43968	0.366667	2.44727	0.111557	0.29
		S03_29601114	3	29601114	7.32285	0.435088	-3.16305	0.110236
		S09_5086097	9	5086097	7.30628	0.250877	-2.89586	0.12022
		S04_14884840	4	14884840	7.08018	0.378947	-2.04705	0.132882
		S01_34529676	1	34529676	6.97432	0.142105	2.89861	0.156075
		S04_40907424	4	40907424	6.76173	0.133333	-2.3473	0.130861
		S01_35451714	1	35451714	5.74447	0.403509	-2.35234	0.110385
Lodging (Score 1-10)	1	S09_35943555	9	35943555	16.3474	0.485816	0.890441	0.479117	0.54
		S11_8130750	11	8130750	8.91246	0.384752	-0.538501	0.476489
		S11_40549558	11	40549558	7.49048	0.207447	0.578215	0.484074
		S08_44581613	8	44581613	7.26976	0.278369	-0.636603	0.459874
		S08_44473847	8	44473847	7.08445	0.101064	-0.837635	0.467223
		S06_18744301	6	18744301	6.89421	0.404255	-0.625237	0.472326
		S01_20473425	1	20473425	6.13623	0.361702	-0.637266	0.470736
	2	S08_12832727	8	12832727	11.5836	0.153025	-0.121405	0.470046	0.57
		S05_24265546	5	24265546	9.7351	0.396797	0.118434	0.468994
		S10_24600178	10	24600178	9.51187	0.0907473	0.177476	0.473048
		S04_4185943	4	4185943	6.79026	0.314947	-0.0802298	0.509634
		S05_2612169	5	2612169	6.39486	0.375445	-0.0870056	0.468972
		S03_9132652	3	9132652	5.95344	0.0978648	-0.0968159	0.468332
	Multi-year	S04_4185944	4	4185944	11.7768	0.310526	0.0904251	0.509634	0.59
		S07_34488947	7	34488947	8.09993	0.431579	-0.0539917	0.523712
		S06_18742429	6	18742429	7.61017	0.403509	-0.0616245	0.473344
		S01_38180559	1	38180559	6.81371	0.054386	-0.0988129	0.463685
Total Chlorophyll (µg/mL)	1	S06_23899103	6	23899103	8.0221	0.423759	1.17153	0.156667	0.44
		S03_42619117	3	42619117	6.93868	0.491135	1.46052	0.133065
		S08_20435750	8	20435750	6.47498	0.437943	2.40495	0.110198
		S10_2823438	10	2823438	6.46849	0.184397	-1.46214	0.100249
		S10_2736313	10	2736313	6.13563	0.407801	-1.44191	0.120035
		S05_18114782	5	18114782	5.95664	0.113475	-1.83259	0.0919371
		S11_50893830	11	50893830	5.90466	0.441489	-1.20186	0.161948
		S01_36541857	1	36541857	5.88671	0.441489	1.64846	0.118947
		S10_3390998	10	3390998	5.85256	0.0833333	-2.97992	0.122838
		S10_32312089	10	32312089	5.60985	0.287234	-1.26974	0.10526
		S01_24659482	1	24659482	5.60147	0.400709	-1.60457	0.118371
	2	S11_43201973	11	43201973	10.4914	0.352313	1.22352	0.101831	0.22
		S05_40619270	5	40619270	9.10343	0.0996441	1.21061	0.0978358
		S11_27715165	11	27715165	8.85912	0.430605	-1.07285	0.0953193
		S06_1824892	6	1824892	7.29089	0.233096	-1.52158	0.114317
		S05_18122075	5	18122075	7.23768	0.220641	-0.890043	0.109953
		S08_41560414	8	41560414	7.09355	0.247331	1.11656	0.096452
		S11_26034830	11	26034830	6.76117	0.124555	0.928431	0.0908096
		S02_1604413	2	1604413	6.60342	0.5	-0.736009	0.117084
		S04_25532988	4	25532988	6.57377	0.298932	-1.20702	0.117127
		S11_41092531	11	41092531	5.70427	0.441281	1.03877	0.101899
	Multi-year	S11_50893830	11	50893830	9.09021	0.440351	-0.991398	0.161948	0.29
		S10_34272441	10	34272441	9.04994	0.380702	1.25473	0.109324
		S08_62060162	8	62060162	7.6871	0.147368	-1.0079	0.139167
		S08_8912268	8	8912268	6.72577	0.178947	-1.01651	0.11471
		S07_1457666	7	1457666	6.11335	0.370175	0.702457	0.110245
Chlorophyll b (µg/mL)	1	S08_20435750	8	20435750	7.90299	0.437943	1.37409	0.142334	0.22
		S01_16088392	1	16088392	6.52078	0.496454	1.6234	0.158721
		S08_61730108	8	61730108	6.45957	0.41844	0.61181	0.164794
		S06_23098526	6	23098526	6.272	0.475177	-0.698293	0.167244
	2	S08_41560414	8	41560414	9.51875	0.247331	0.0639177	0.144615	0.23
		S06_1824892	6	1824892	8.9497	0.233096	-0.0875073	0.160376
		S01_33240094	1	33240094	8.87983	0.412811	0.0501217	0.135224
		S04_25532988	4	25532988	7.01265	0.298932	-0.0535796	0.160674
		S04_22910085	4	22910085	6.70531	0.094306	0.0555022	0.153392
		S01_13950213	1	13950213	6.58769	0.19573	-0.0603693	0.134547
		S06_17650648	6	17650648	6.46361	0.391459	0.0398066	0.145274
	Multi-year	S04_21552993	4	21552993	11.0489	0.263158	1.61649	0.176511	0.39
		S06_18249900	6	18249900	10.5602	0.408772	1.02997	0.139294
		S02_1604363	2	1604363	8.41495	0.45614	-0.598265	0.161874
		S11_49279738	11	49279738	7.27966	0.345614	0.5688	0.179583
		S09_30853598	9	30853598	7.20618	0.0473684	1.28717	0.149194
		S05_40619283	5	40619283	6.37696	0.0964912	0.683984	0.147072
		S06_23899022	6	23899022	6.25213	0.301754	-0.553714	0.183045
		S04_31012356	4	31012356	6.04152	0.321053	0.518903	0.156021
Carotenoids (µg/mL)	1	S07_3329188	7	3329188	10.4183	0.265957	0.0222335	0.16292	0.16
		S01_12584337	1	12584337	9.39724	0.294326	0.0294203	0.151271
		S02_2782886	2	2782886	7.31133	0.5	-0.0166482	0.150631
		S05_34259086	5	34259086	6.49578	0.48227	0.0141983	0.151405
	2	S01_8441723	1	8441723	8.48152	0.268683	0.445509	0.171347	0.17
		S08_11024883	8	11024883	7.7052	0.466192	0.568932	0.155165
	Multi-year	S07_29306628	7	29306628	8.49178	0.408772	0.265678	0.202745	0.32
		S11_35698632	11	35698632	6.99644	0.133333	-0.194264	0.164597
		S07_31201555	7	31201555	6.70919	0.37193	-0.203888	0.193613
		S05_28829663	5	28829663	6.18778	0.405263	0.20944	0.191037
		S05_40685667	5	40685667	6.1616	0.392982	-0.158441	0.183299
Yield (Kg/Ha)	1	S09_33477028	9	33477028	8.19715	0.388087	103.701	0.14421	0.21
		S01_17315579	1	17315579	8.05993	0.0902527	168.434	0.137342
		S01_28269387	1	28269387	7.38512	0.16787	127.73	0.129179
		S03_15139257	3	15139257	6.95346	0.106498	-157.757	0.149033
		S02_25897197	2	25897197	6.46471	0.471119	-89.1763	0.124852
		S02_38172192	2	38172192	6.13858	0.180505	82.4481	0.132682
		S07_22104768	7	22104768	5.92785	0.395307	-114.352	0.157152
		S06_1640918	6	1640918	5.77499	0.0595668	-159.073	0.128859
	3	S04_47063565	4	47063565	13.321	0.433333	-254.94	0.125115	0.14
		S08_4968738	8	4968738	9.32184	0.414583	201.37	0.144877
		S05_31748737	5	31748737	8.77531	0.302083	216.107	0.127805
		S10_38874426	10	38874426	6.59648	0.375	184.764	0.124853
		S11_51216108	11	51216108	6.41426	0.160417	188.01	0.126503
	Multi-year (Three years)	S02_37292928	2	37292928	10.5694	0.380702	80.2384	0.169053	0.32
		S08_4969454	8	4969454	9.49836	0.391228	-96.1904	0.165782
		S03_15064177	3	15064177	7.87499	0.392982	-66.066	0.163739
		S11_16896781	11	16896781	7.03316	0.364912	90.9614	0.134324
		S06_1757726	6	1757726	6.09531	0.415789	80.0305	0.192824
		S04_2265016	4	2265016	5.7765	0.294737	-45.3256	0.134496
		S10_11495606	10	11495606	5.7607	0.47193	68.2303	0.148278
	Multi-year (1 and 2)	S02_37282676	2	37282676	7.15778	0.384211	-68.6143	0.175548	0.33
		S03_15064177	3	15064177	6.87122	0.392982	-64.7783	0.163739
		S04_2498813	4	2498813	6.74259	0.384211	51.8872	0.173328
		S06_1757726	6	1757726	6.25718	0.415789	80.2685	0.192824
		S01_39728974	1	39728974	6.183	0.489474	-74.8206	0.133687
	Multi-year (1 and 3)	S08_4969454	8	4969454	5.84388	0.391228	-67.4438	0.165782	0.29
		S03_18561277	3	18561277	5.84321	0.182456	86.8758	0.133402
		S11_2156875	11	2156875	5.63448	0.494737	-57.1826	0.154143
		S08_4961425	8	4961425	16.6682	0.394366	175.161	0.150739
		S02_37292928	2	37292928	11.0556	0.378521	106.214	0.169053
		S03_15064177	3	15064177	9.16954	0.394366	-97.99	0.163739
		S02_34610019	2	34610019	6.34882	0.309859	-72.8508	0.146434

## Sheet: Table S2
Table S2. Marginal Significant markers identified in single-trait GWAS for Agronomic traits
Trait	Year	SNP	Chr	Pos	-Log10(p)	MAF	Estimated effect	R2
Flowering (DTF)	1	S04_2182961	4	2182961	6.13789	0.0277305	0.854446	0.0825762
	3	S02_16900437	2	16900437	8.15886	0.019305	-1.84378	0.147425
	Multi-year	S01_35111194	1	35111194	7.64774	0.0350877	1.16583	0.0686876
		S08_34746211	8	34746211	6.99161	0.022807	-1.11555	0.0902378
		S02_21235299	2	21235299	6.07492	0.0245614	-1.23154	0.156033
Lodging (Score 1 - 10)	2	S01_13151383	1	13151383	9.06147	0.044484	-0.143684	0.51027
		S09_4853283	9	4853283	6.54242	0.0284698	0.166108	0.46302
Chlorophyll b (µg/mL)	Multi-year	S11_49056958	11	49056958	8.70424	0.0207544	1.9758	0.206409
Carotenoids (µg/mL)	Multi-year	S11_49484186	11	49484186	6.81121	0.0473684	0.28949	0.194742
Yield (Kg/Ha)	1	S06_14648484	6	14648484	8.37368	0.0361011	-372.29	0.161246
		S08_15541880	8	15541880	6.37172	0.0252708	-191.09	0.145347
	Multi-year (1 and 2)	S06_7143013	6	7143013	6.48688	0.0192982	164.915	0.149386

## Sheet: Table S3
Table S3. Marginal Marker-trait associations found in a Multi-trait GWA using combined multi-year data BLUPs. Trait 1 and 2 refer to the traits included in the first column (traits) as they appear.
Traits	Relationship between traits	Marker ID	Pv Chr	Position (bp)	-Log10(p)	MAF	Estimated effect Trait 1	Estimated effect Trait 2	Trait 1 R2	Trait 2 R2
Days to flowering (Days) and Yield (Kg/Ha)	Interaction	S04_29597528	4	29597528	6.08	0.04	3	-117.9	0.12	0.12
		S02_26051524	2	26051524	5.87	0.04	3	-164.2	0.13	0.13

## Sheet: Table S4
Table S4. Candidate genes for significant markers identified in single-trait GWAS for Days to Flowering
SNP	chrm	Common bean gene Model	Year	Annotation Common bean genome	GO Term	Best Hit Arabidopsis Gene model	Annotation Arabidopsis gene models
S01_12572104	1	Phvul.001G083000	3	2.3.1.74 - Naringenin-chalcone synthase / Flavonone synthase (1 of 14)	GO:0016747,GO:0008610	AT5G13930.1	Chalcone and stilbene synthase family protein
S01_41094580	1	Phvul.001G158200	1
S01_41094580	1	Phvul.001G158300	1
S01_41094580	1	Phvul.001G158400	1
S01_41094580	1	Phvul.001G158500	1
S01_41094580	1	Phvul.001G158600	1	PTHR24412:SF213 - F-BOX/KELCH-REPEAT PROTEIN OR23 (1 of 1)	GO:0005515	AT4G03030.1	Galactose oxidase/kelch repeat superfamily protein
S01_41094580	1	Phvul.001G158700	1	PF13912 - C2H2-type zinc finger (zf-C2H2_6) (1 of 42)		AT3G23130.1	C2H2 and C2HC zinc fingers superfamily protein
S02_16900437	2	Phvul.002G092600	3	PTHR23315:SF52 - U-BOX DOMAIN-CONTAINING PROTEIN 10-RELATED (1 of 1)	GO:0016567,GO:0004842,GO:0005515	AT1G71020.1	ARM repeat superfamily protein
S02_21235299	2	Phvul.002G101600	Multi-year	PTHR12611 - PUR-TRANSCRIPTIONAL ACTIVATOR (1 of 1)		AT2G32080.2	purin-rich alpha 1
S02_21235299	2	Phvul.002G101700	Multi-year	PTHR11709:SF27 - L-ASCORBATE OXIDASE PECTINESTERASE-LIKE PROTEIN POLLEN-SPECIFIC PROTEIN-LIKE (1 of 5)	GO:0055114,GO:0016491,GO:0005507	AT1G55570.1	SKU5 similar 12
S02_21235299	2	Phvul.002G101800	Multi-year	PTHR11709:SF27 - L-ASCORBATE OXIDASE PECTINESTERASE-LIKE PROTEIN POLLEN-SPECIFIC PROTEIN-LIKE (1 of 5)	GO:0055114,GO:0016491,GO:0005507	AT1G55570.1	SKU5 similar 12
S02_27195427	2	Phvul.002G129100	3	2.1.1.41 - Sterol 24-C-methyltransferase / Zymosterol-24-methyltransferase (1 of 13)	GO:0008168	AT1G31850.1	S-adenosyl-L-methionine-dependent methyltransferases superfamily protein
S02_27195427	2	Phvul.002G129200	3	PTHR23155//PTHR23155:SF505 - LEUCINE-RICH REPEAT-CONTAINING PROTEIN // SUBFAMILY NOT NAMED (1 of 23)	GO:0043531	AT3G14470.1	NB-ARC domain-containing disease resistance protein
S02_27195427	2	Phvul.002G129400	3	2.1.1.41 - Sterol 24-C-methyltransferase / Zymosterol-24-methyltransferase (1 of 13)	GO:0008168,GO:0008152	AT4G19120.2	S-adenosyl-L-methionine-dependent methyltransferases superfamily protein
S02_27195427	2	Phvul.002G129500	3	PTHR23155//PTHR23155:SF505 - LEUCINE-RICH REPEAT-CONTAINING PROTEIN // SUBFAMILY NOT NAMED (1 of 23)	GO:0043531	AT3G14470.1	NB-ARC domain-containing disease resistance protein
S04_2182961	4	Phvul.004G017800	1	PF09446 - VMA21-like domain (VMA21) (1 of 1)	GO:0070072	AT1G05780.1	Vacuolar ATPase assembly integral membrane protein VMA21-like domain
S04_2182961	4	Phvul.004G017900	1	PF01535//PF13041 - PPR repeat (PPR) // PPR repeat family (PPR_2) (1 of 197)		AT3G61360.1	Tetratricopeptide repeat (TPR)-like superfamily protein
S04_2182961	4	Phvul.004G018000	1	PTHR11699:SF180 - ALDEHYDE DEHYDROGENASE FAMILY 2 MEMBER B7, MITOCHONDRIAL (1 of 4)	GO:0055114,GO:0016491,GO:0008152	AT3G48000.1	aldehyde dehydrogenase 2B4
S04_2182961	4	Phvul.004G018100	1	PTHR30540:SF18 - POTASSIUM TRANSPORTER 8 (1 of 2)	GO:0071805,GO:0016020,GO:0015079	AT5G14880.1	Potassium transporter family protein
S04_2182961	4	Phvul.004G018200	1			AT5G14890.1	NHL domain-containing protein
S04_2182961	4	Phvul.004G018300	1			AT5G14890.1	NHL domain-containing protein
S04_2182961	4	Phvul.004G018400	1	PTHR14155:SF128 - RING-H2 FINGER PROTEIN ATL46 (1 of 4)	GO:0008270,GO:0005515	AT5G40250.1	RING/U-box superfamily protein
S04_2182961	4	Phvul.004G018500	1	PTHR11527//PTHR11527:SF170 - SMALL HEAT-SHOCK PROTEIN HSP20 FAMILY // SUBFAMILY NOT NAMED (1 of 1)		AT4G10250.1	HSP20-like chaperones superfamily protein
S04_2182961	4	Phvul.004G018600	1	PF00892 - EamA-like transporter family (EamA) (1 of 74)	GO:0016021,GO:0016020,GO:0022857	AT3G28050.1	nodulin MtN21 /EamA-like transporter family protein
S04_2182961	4	Phvul.004G018700	1	PF00892 - EamA-like transporter family (EamA) (1 of 74)	GO:0016021,GO:0016020,GO:0022857	AT3G28050.1	nodulin MtN21 /EamA-like transporter family protein
S04_2182961	4	Phvul.004G018800	1	PTHR32212:SF126 - EMB (1 of 24)		AT5G53840.1	F-box/RNI-like/FBD-like domains-containing protein
S09_8297313	9	Phvul.009G039000	1	PTHR31989:SF5 - F11O4.3-RELATED (1 of 8)	GO:0006355,GO:0003677	AT4G35580.2	NAC transcription factor-like 9
S09_8297313	9	Phvul.009G039100	1	PTHR12121//PTHR12121:SF44 - CARBON CATABOLITE REPRESSOR PROTEIN 4 // SUBFAMILY NOT NAMED (1 of 4)		AT5G54130.2	Calcium-binding endonuclease/exonuclease/phosphatase family
S09_8297313	9	Phvul.009G039200	1	PF00892 - EamA-like transporter family (EamA) (1 of 74)	GO:0016021,GO:0016020,GO:0022857	AT1G09380.1	nodulin MtN21 /EamA-like transporter family protein
S09_8297313	9	Phvul.009G039300	1	PTHR10264:SF27 - STOMATIN-LIKE PROTEIN 2, MITOCHONDRIAL (1 of 2)	GO:0016020	AT4G27585.1	SPFH/Band 7/PHB domain-containing membrane-associated protein family
S09_8297313	9	Phvul.009G039400	1	K02940 - large subunit ribosomal protein L9e (RP-L9e, RPL9) (1 of 4)	GO:0019843,GO:0006412,GO:0005840,GO:0003735	AT1G33140.1	Ribosomal protein L6 family
S09_8297313	9	Phvul.009G039500	1	PTHR15555 - ZINC FINGER HIT DOMAIN CONTAINING PROTEIN 2 PROTEIN FON -RELATED (1 of 1)		AT5G63830.1	HIT-type Zinc finger family protein
S09_8297313	9	Phvul.009G039600	1	K02940 - large subunit ribosomal protein L9e (RP-L9e, RPL9) (1 of 4)	GO:0019843,GO:0006412,GO:0005840,GO:0003735	AT1G33140.1	Ribosomal protein L6 family
S09_8297313	9	Phvul.009G039700	1	PTHR34376:SF2 - SERINE PROTEASE INHIBITOR, KAZAL-TYPE FAMILY PROTEIN (1 of 2)		AT4G01575.1	serine protease inhibitor, Kazal-type family protein
S09_8297313	9	Phvul.009G039800	1
S09_8297313	9	Phvul.009G039900	1	PTHR23294 - ET TRANSLATION PRODUCT-RELATED (1 of 2)		AT1G18010.1	Major facilitator superfamily protein
S09_8297313	9	Phvul.009G040000	1			AT5G24610.1
S09_8297313	9	Phvul.009G040100	1	PF00314 - Thaumatin family (Thaumatin) (1 of 26)		AT5G24620.1	Pathogenesis-related thaumatin superfamily protein
S09_8297313	9	Phvul.009G040200	1	PTHR34810:SF1 - DNA-BINDING PROTEIN BIN4 (1 of 1)		AT5G24630.5	double-stranded DNA binding
S11_37138771	11	Phvul.011G143100	3	K15803 - (-)-germacrene D synthase (GERD) (1 of 8)	GO:0016829,GO:0010333,GO:0008152,GO:0000287	AT5G23960.2	terpene synthase 21
S11_50734875	11	Phvul.011G193300	3	KOG0580 - Serine/threonine protein kinase (1 of 5)	GO:0006468,GO:0004672	AT4G23180.1	cysteine-rich RLK (RECEPTOR-like protein kinase) 10
S11_50734871	11	Phvul.011G193300	Multi-year	KOG0580 - Serine/threonine protein kinase (1 of 5)	GO:0006468,GO:0004672	AT4G23180.1	cysteine-rich RLK (RECEPTOR-like protein kinase) 10
S11_50734875	11	Phvul.011G193400	3	PTHR27002:SF95 - G-TYPE LECTIN S-RECEPTOR-LIKE SERINE/THREONINE-PROTEIN KINASE B120 (1 of 12)	GO:0004674	AT4G05200.1	cysteine-rich RLK (RECEPTOR-like protein kinase) 25
S11_50734871	11	Phvul.011G193400	Multi-year	PTHR27002:SF95 - G-TYPE LECTIN S-RECEPTOR-LIKE SERINE/THREONINE-PROTEIN KINASE B120 (1 of 12)	GO:0004674	AT4G05200.1	cysteine-rich RLK (RECEPTOR-like protein kinase) 25
S11_50734875	11	Phvul.011G193500	3	PF00931//PF13855 - NB-ARC domain (NB-ARC) // Leucine rich repeat (LRR_8) (1 of 27)	GO:0005515,GO:0043531	AT3G14470.1	NB-ARC domain-containing disease resistance protein
S11_50734871	11	Phvul.011G193500	Multi-year	PF00931//PF13855 - NB-ARC domain (NB-ARC) // Leucine rich repeat (LRR_8) (1 of 27)	GO:0005515,GO:0043531	AT3G14470.1	NB-ARC domain-containing disease resistance protein
S11_50734875	11	Phvul.011G193600	3	PF00931//PF13855 - NB-ARC domain (NB-ARC) // Leucine rich repeat (LRR_8) (1 of 27)	GO:0005515,GO:0043531	AT3G14470.1	NB-ARC domain-containing disease resistance protein
S11_50734871	11	Phvul.011G193600	Multi-year	PF00931//PF13855 - NB-ARC domain (NB-ARC) // Leucine rich repeat (LRR_8) (1 of 27)	GO:0005515,GO:0043531	AT3G14470.1	NB-ARC domain-containing disease resistance protein
S11_50734875	11	Phvul.011G193800	3	PTHR23155//PTHR23155:SF414 - LEUCINE-RICH REPEAT-CONTAINING PROTEIN // SUBFAMILY NOT NAMED (1 of 124)	GO:0043531	AT3G14460.1	LRR and NB-ARC domains-containing disease resistance protein
S11_50734871	11	Phvul.011G193800	Multi-year	PTHR23155//PTHR23155:SF414 - LEUCINE-RICH REPEAT-CONTAINING PROTEIN // SUBFAMILY NOT NAMED (1 of 124)	GO:0043531	AT3G14460.1	LRR and NB-ARC domains-containing disease resistance protein
S11_50734875	11	Phvul.011G193900	3	PTHR27002:SF95 - G-TYPE LECTIN S-RECEPTOR-LIKE SERINE/THREONINE-PROTEIN KINASE B120 (1 of 12)	GO:0006468,GO:0004672	AT1G65800.1	receptor kinase 2
S11_50734871	11	Phvul.011G193900	Multi-year	PTHR27002:SF95 - G-TYPE LECTIN S-RECEPTOR-LIKE SERINE/THREONINE-PROTEIN KINASE B120 (1 of 12)	GO:0006468,GO:0004672	AT1G65800.1	receptor kinase 2
S11_50734875	11	Phvul.011G193966	3	PTHR23155//PTHR23155:SF414 - LEUCINE-RICH REPEAT-CONTAINING PROTEIN // SUBFAMILY NOT NAMED (1 of 124)	GO:0043531	AT3G14470.1	NB-ARC domain-containing disease resistance protein
S11_50734871	11	Phvul.011G193966	Multi-year	PTHR23155//PTHR23155:SF414 - LEUCINE-RICH REPEAT-CONTAINING PROTEIN // SUBFAMILY NOT NAMED (1 of 124)	GO:0043531	AT3G14470.1	NB-ARC domain-containing disease resistance protein
S11_50734875	11	Phvul.011G194032	3			AT3G14460.1	LRR and NB-ARC domains-containing disease resistance protein
S11_50734871	11	Phvul.011G194032	Multi-year			AT3G14460.1	LRR and NB-ARC domains-containing disease resistance protein
S11_50734875	11	Phvul.011G194100	3	PTHR27002:SF95 - G-TYPE LECTIN S-RECEPTOR-LIKE SERINE/THREONINE-PROTEIN KINASE B120 (1 of 12)		AT1G65800.1	receptor kinase 2
S11_50734871	11	Phvul.011G194100	Multi-year	PTHR27002:SF95 - G-TYPE LECTIN S-RECEPTOR-LIKE SERINE/THREONINE-PROTEIN KINASE B120 (1 of 12)		AT1G65800.1	receptor kinase 2
S11_50734875	11	Phvul.011G194200	3	PTHR27002:SF95 - G-TYPE LECTIN S-RECEPTOR-LIKE SERINE/THREONINE-PROTEIN KINASE B120 (1 of 12)	GO:0004674,GO:0006468,GO:0004672	AT4G05200.1	cysteine-rich RLK (RECEPTOR-like protein kinase) 25
S11_50734871	11	Phvul.011G194200	Multi-year	PTHR27002:SF95 - G-TYPE LECTIN S-RECEPTOR-LIKE SERINE/THREONINE-PROTEIN KINASE B120 (1 of 12)	GO:0004674,GO:0006468,GO:0004672	AT4G05200.1	cysteine-rich RLK (RECEPTOR-like protein kinase) 25
S11_50734875	11	Phvul.011G194300	3	PTHR27002:SF95 - G-TYPE LECTIN S-RECEPTOR-LIKE SERINE/THREONINE-PROTEIN KINASE B120 (1 of 12)	GO:0006468,GO:0004672	AT1G65800.1	receptor kinase 2
S11_50734871	11	Phvul.011G194300	Multi-year	PTHR27002:SF95 - G-TYPE LECTIN S-RECEPTOR-LIKE SERINE/THREONINE-PROTEIN KINASE B120 (1 of 12)	GO:0006468,GO:0004672	AT1G65800.1	receptor kinase 2
S11_50734875	11	Phvul.011G194401	3	PTHR27002:SF95 - G-TYPE LECTIN S-RECEPTOR-LIKE SERINE/THREONINE-PROTEIN KINASE B120 (1 of 12)	GO:0004674,GO:0006468,GO:0004672	AT4G05200.1	cysteine-rich RLK (RECEPTOR-like protein kinase) 25
S11_50734871	11	Phvul.011G194401	Multi-year	PTHR27002:SF95 - G-TYPE LECTIN S-RECEPTOR-LIKE SERINE/THREONINE-PROTEIN KINASE B120 (1 of 12)	GO:0004674,GO:0006468,GO:0004672	AT4G05200.1	cysteine-rich RLK (RECEPTOR-like protein kinase) 25
S11_50734875	11	Phvul.011G194501	3	PF01657 - Salt stress response/antifungal (Stress-antifung) (1 of 85)		AT4G05200.1	cysteine-rich RLK (RECEPTOR-like protein kinase) 25
S11_50734871	11	Phvul.011G194501	Multi-year	PF01657 - Salt stress response/antifungal (Stress-antifung) (1 of 85)		AT4G05200.1	cysteine-rich RLK (RECEPTOR-like protein kinase) 25
S11_50734875	11	Phvul.011G194600	3	PTHR27002:SF95 - G-TYPE LECTIN S-RECEPTOR-LIKE SERINE/THREONINE-PROTEIN KINASE B120 (1 of 12)	GO:0004674,GO:0006468,GO:0004672	AT4G05200.1	cysteine-rich RLK (RECEPTOR-like protein kinase) 25
S11_50734871	11	Phvul.011G194600	Multi-year	PTHR27002:SF95 - G-TYPE LECTIN S-RECEPTOR-LIKE SERINE/THREONINE-PROTEIN KINASE B120 (1 of 12)	GO:0004674,GO:0006468,GO:0004672	AT4G05200.1	cysteine-rich RLK (RECEPTOR-like protein kinase) 25

## Sheet: Table S5
Table S5. Candidate genes for significant markers identified in single-trait GWAS for Days to Maturity
SNP	chrm	Common bean gene Model	Year	Annotation Common bean genome	GO Term	Best Hit Arabidopsis Gene model	Annotation Arabidopsis gene models
S01_34529676	1	Phvul.001G124700	2	PTHR10108//PTHR10108:SF692 - METHYLTRANSFERASE // SUBFAMILY NOT NAMED (1 of 3)	GO:0008168,GO:0008152	AT2G41380.1	S-adenosyl-L-methionine-dependent methyltransferases superfamily protein
S01_34529676	1	Phvul.001G124700	Multi-year	PTHR10108//PTHR10108:SF692 - METHYLTRANSFERASE // SUBFAMILY NOT NAMED (1 of 3)	GO:0008168,GO:0008152	AT2G41380.1	S-adenosyl-L-methionine-dependent methyltransferases superfamily protein
S01_34529676	1	Phvul.001G124800	2	PTHR10108//PTHR10108:SF692 - METHYLTRANSFERASE // SUBFAMILY NOT NAMED (1 of 3)	GO:0008168,GO:0008152	AT2G41380.1	S-adenosyl-L-methionine-dependent methyltransferases superfamily protein
S01_34529676	1	Phvul.001G124800	Multi-year	PTHR10108//PTHR10108:SF692 - METHYLTRANSFERASE // SUBFAMILY NOT NAMED (1 of 3)	GO:0008168,GO:0008152	AT2G41380.1	S-adenosyl-L-methionine-dependent methyltransferases superfamily protein
S01_1998312	1	Phvul.001G023400	2	PF02365 - No apical meristem (NAM) protein (NAM) (1 of 91)	GO:0006355,GO:0003677	AT1G32510.1	NAC domain containing protein 11
S01_1998312	1	Phvul.001G023500	2	K13126 - polyadenylate-binding protein (PABPC) (1 of 8)	GO:0003723,GO:0003676	AT4G34110.1	poly(A) binding protein 2
S01_1998312	1	Phvul.001G023600	2	PTHR24326:SF263 - WUSCHEL-RELATED HOMEOBOX 4 (1 of 3)	GO:0003677	AT1G46480.1	WUSCHEL related homeobox 4
S01_1998312	1	Phvul.001G023700	2	PTHR31729:SF0 - ETHYLENE-RESPONSIVE TRANSCRIPTION FACTOR ERF008-RELATED (1 of 4)	GO:0006355,GO:0003700	AT1G46768.1	related to AP2 1
S01_1998312	1	Phvul.001G023800	2	PTHR13547:SF3 - PROTEINACEOUS RNASE P 1, CHLOROPLASTIC/MITOCHONDRIAL (1 of 1)		AT2G32230.1	proteinaceous RNase P 1
S01_1998312	1	Phvul.001G023900	2			AT5G52010.1	C2H2-like zinc finger protein
S01_1998312	1	Phvul.001G024000	2	PTHR12864//PTHR12864:SF23 - RAN BINDING PROTEIN 9-RELATED // SUBFAMILY NOT NAMED (1 of 2)	GO:0005515	AT4G06536.1	SPla/RYanodine receptor (SPRY) domain-containing protein
S01_1998312	1	Phvul.001G024100	2	PTHR13693:SF2 - SERINE PALMITOYLTRANSFERASE 1 (1 of 1)	GO:0030170,GO:0009058	AT4G36480.2	long-chain base1
S01_34529676	1	Phvul.001G124900	2	PTHR23500:SF149 - INOSITOL TRANSPORTER 4-RELATED (1 of 13)	GO:0055085,GO:0022857,GO:0016021	AT2G35740.1	nositol transporter 3
S01_34529676	1	Phvul.001G124900	Multi-year	PTHR23500:SF149 - INOSITOL TRANSPORTER 4-RELATED (1 of 13)	GO:0055085,GO:0022857,GO:0016021	AT2G35740.1	nositol transporter 3
S01_34529676	1	Phvul.001G125000	2	PTHR10108//PTHR10108:SF692 - METHYLTRANSFERASE // SUBFAMILY NOT NAMED (1 of 3)	GO:0008168,GO:0008152	AT2G41380.1	S-adenosyl-L-methionine-dependent methyltransferases superfamily protein
S01_34529676	1	Phvul.001G125000	Multi-year	PTHR10108//PTHR10108:SF692 - METHYLTRANSFERASE // SUBFAMILY NOT NAMED (1 of 3)	GO:0008168,GO:0008152	AT2G41380.1	S-adenosyl-L-methionine-dependent methyltransferases superfamily protein
S01_35451714	1	Phvul.001G127601	Multi-year
S01_35451714	1	Phvul.001G127700	Multi-year	PTHR23201//PTHR23201:SF8 - EXTENSIN, PROLINE-RICH PROTEIN // SUBFAMILY NOT NAMED (1 of 2)		AT1G74670.1	Gibberellin-regulated family protein
S01_35451714	1	Phvul.001G127800	Multi-year	K03860 - phosphatidylinositol glycan, class Q (PIGQ, GPI1) (1 of 1)	GO:0017176,GO:0016021,GO:0006506	AT3G57170.1	N-acetylglucosaminyl transferase component family protein / Gpi1 family protein
S01_35451714	1	Phvul.001G127900	Multi-year	PTHR33790:SF1 - PROTEIN EARLY RESPONSIVE TO DEHYDRATION 15 (1 of 2)		AT2G41430.2	dehydration-induced protein (ERD15)
S01_35451714	1	Phvul.001G128000	Multi-year	1.14.13.39 - Nitric-oxide synthase (NADPH) / NO synthase (1 of 3)	GO:0005525	AT3G57180.1	P-loop containing nucleoside triphosphate hydrolases superfamily protein
S02_5565678	2	Phvul.002G055350	1
S02_5565678	2	Phvul.002G055425	1
S02_25857841	2	Phvul.002G121100	1	PTHR21506 - COMPONENT OF OLIGOMERIC GOLGI COMPLEX 6 (1 of 1)	GO:0017119,GO:0006891	AT1G31780.1
S02_25857841	2	Phvul.002G121200	1	PTHR19241:SF213 - ABC TRANSPORTER G FAMILY MEMBER 14 (1 of 2)	GO:0016887,GO:0005524,GO:0016020	AT1G31770.1	ATP-binding cassette 14
S02_25857841	2	Phvul.002G121300	1	K06066 - CBF1 interacting corepressor (CIR) (1 of 1)		AT4G19190.1	zinc knuckle (CCHC-type) family protein
S02_25857841	2	Phvul.002G121400	1	PTHR13844 - BRG-1 ASSOCIATED FACTOR 60 BAF60 (1 of 11)	GO:0005515	AT2G35605.1	SWIB/MDM2 domain superfamily protein
S02_25857841	2	Phvul.002G121500	1	PF02201 - SWIB/MDM2 domain (SWIB) (1 of 20)	GO:0005515	AT2G35605.1	SWIB/MDM2 domain superfamily protein
S02_25857841	2	Phvul.002G121600	1	PTHR22990 - F-BOX ONLY PROTEIN (1 of 1)	GO:0005515	AT5G45360.1	F-box family protein
S02_25857841	2	Phvul.002G121700	1
S03_29601114	3	Phvul.003G116300	Multi-year	PTHR31221:SF13 - WRKY TRANSCRIPTION FACTOR 48-RELATED (1 of 2)	GO:0043565,GO:0006355,GO:0003700	AT5G49520.1	WRKY DNA-binding protein 48
S03_29601114	3	Phvul.003G116400	Multi-year	PTHR24012:SF382 - FLOWERING TIME CONTROL PROTEIN FCA-RELATED (1 of 2)	GO:0005515,GO:0003676	AT4G16280.2	RNA binding;abscisic acid binding
S03_29601114	3	Phvul.003G116500	Multi-year	PTHR31080:SF18 - CELL WALL / VACUOLAR INHIBITOR OF FRUCTOSIDASE 1-RELATED (1 of 5)	GO:0004857	AT1G47960.1	cell wall / vacuolar inhibitor of fructosidase 1
S03_32405157	3	Phvul.003G129400	2	PTHR27008:SF16 - LEUCINE-RICH REPEAT PROTEIN KINASE-LIKE PROTEIN-RELATED (1 of 3)	GO:0005515,GO:0006468,GO:0005524,GO:0004672	AT3G42880.1	Leucine-rich repeat protein kinase family protein
S03_32405157	3	Phvul.003G129500	2	K18587 - ubiquinone biosynthesis protein COQ9 (COQ9) (1 of 1)		AT1G19140.1
S03_32405157	3	Phvul.003G129600	2	K09705 - hypothetical protein (K09705) (1 of 1)		AT1G19130.1
S03_32405157	3	Phvul.003G129700	2	PTHR11017:SF169 - DISEASE RESISTANCE PROTEIN-RELATED (1 of 1)	GO:0007165,GO:0005515,GO:0043531	AT5G17680.1	disease resistance protein (TIR-NBS-LRR class), putative
S03_32405157	3	Phvul.003G129800	2	PTHR10338//PTHR10338:SF114 - VON WILLEBRAND FACTOR, TYPE A DOMAIN CONTAINING // SUBFAMILY NOT NAMED (1 of 3)		AT1G19110.1	inter-alpha-trypsin inhibitor heavy chain-related
S03_34014073	3	Phvul.003G140800	1	PF00010 - Helix-loop-helix DNA-binding domain (HLH) (1 of 158)	GO:0046983	AT5G57150.1	basic helix-loop-helix (bHLH) DNA-binding superfamily protein
S03_34014073	3	Phvul.003G140900	1	K13105 - proline-rich protein PRCC (PRCC) (1 of 1)		AT2G19270.1
S03_34014073	3	Phvul.003G141000	1	5.3.2.1 - Phenylpyruvate tautomerase / Phenylpyruvic keto--enol isomerase (1 of 4)		AT5G57170.1	Tautomerase/MIF superfamily protein
S03_34014073	3	Phvul.003G141100	1	PTHR10288:SF132 - ZINC FINGER CCCH DOMAIN-CONTAINING PROTEIN 40-RELATED (1 of 2)	GO:0003723	AT4G26000.1	RNA-binding KH domain-containing protein
S03_34014073	3	Phvul.003G141200	1	PF06203 - CCT motif (CCT) (1 of 41)	GO:0005515	AT5G57180.2	chloroplast import apparatus 2
S03_34014073	3	Phvul.003G141300	1	K15441 - tRNA-specific adenosine deaminase 2 [EC:3.5.4.-] (TAD2, ADAT2) (1 of 1)	GO:0008270	AT1G48175.1	Cytidine/deoxycytidylate deaminase family protein
S03_34014073	3	Phvul.003G141400	1	PTHR12628:SF10 - POLYCOMB PROTEIN PCL (1 of 2)	GO:0003677,GO:0005515	AT4G29940.1	pathogenesis related homeodomain protein A
S03_34014073	3	Phvul.003G141500	1	PTHR22951//PTHR22951:SF17 - CLATHRIN ASSEMBLY PROTEIN // SUBFAMILY NOT NAMED (1 of 2)	GO:0005543	AT4G25940.1	ENTH/ANTH/VHS superfamily protein
S03_34014073	3	Phvul.003G141600	1	PTHR33972:SF2 - EXPRESSED PROTEIN (1 of 2)		AT1G78890.1
S04_4718224	4	Phvul.004G039900	2	PF07714//PF11721 - Protein tyrosine kinase (Pkinase_Tyr) // Di-glucose binding within endoplasmic reticulum (Malectin) (1 of 30)	GO:0006468,GO:0004672	AT3G51550.1	Malectin/receptor-like protein kinase family protein
S04_4718224	4	Phvul.004G040000	2	PF07714//PF11721 - Protein tyrosine kinase (Pkinase_Tyr) // Di-glucose binding within endoplasmic reticulum (Malectin) (1 of 30)	GO:0006468,GO:0004672	AT3G51550.1	Malectin/receptor-like protein kinase family protein
S04_4718224	4	Phvul.004G040101	2	2.3.1.115 - Isoflavone-7-O-beta-glucoside 6''-O-malonyltransferase / Flavone/flavonol 7-O-beta-D-glucoside malonyltransferase (1 of 13)	GO:0016747	AT3G29670.1	HXXXD-type acyl-transferase family protein
S04_4718224	4	Phvul.004G040200	2	2.3.1.115 - Isoflavone-7-O-beta-glucoside 6''-O-malonyltransferase / Flavone/flavonol 7-O-beta-D-glucoside malonyltransferase (1 of 13)	GO:0016747	AT3G29635.1	HXXXD-type acyl-transferase family protein
S04_4718224	4	Phvul.004G040300	2	PF07714//PF11721 - Protein tyrosine kinase (Pkinase_Tyr) // Di-glucose binding within endoplasmic reticulum (Malectin) (1 of 30)	GO:0006468,GO:0004672	AT3G51550.1	Malectin/receptor-like protein kinase family protein
S04_39063963	4	Phvul.004G112700	1	1.1.1.330 - Very-long-chain 3-oxoacyl-CoA reductase / Very-long-chain beta-ketoacyl-CoA reductase (1 of 18)	GO:0016491,GO:0008152	AT4G11410.1	NAD(P)-binding Rossmann-fold superfamily protein
S04_39063963	4	Phvul.004G112900	1	1.1.1.330 - Very-long-chain 3-oxoacyl-CoA reductase / Very-long-chain beta-ketoacyl-CoA reductase (1 of 18)	GO:0016491,GO:0008152	AT4G23420.1	NAD(P)-binding Rossmann-fold superfamily protein
S04_39063963	4	Phvul.004G113000	1	1.1.1.330 - Very-long-chain 3-oxoacyl-CoA reductase / Very-long-chain beta-ketoacyl-CoA reductase (1 of 18)	GO:0016491,GO:0008152	AT4G23420.2	NAD(P)-binding Rossmann-fold superfamily protein
S04_40907424	4	Phvul.004G119700	Multi-year	PTHR11362:SF22 - PROTEIN BROTHER OF FT AND TFL 1 (1 of 1)		AT5G62040.1	PEBP (phosphatidylethanolamine-binding protein) family protein
S04_40907424	4	Phvul.004G119800	Multi-year	K19044 - E3 ubiquitin-protein ligase XBAT32/33 [EC:6.3.2.19] (XBAT32_33) (1 of 3)		AT5G07270.1	XB3 ortholog 3 in Arabidopsis thaliana
S04_40907424	4	Phvul.004G119900	Multi-year	PTHR31476:SF9 - PROTEIN ROOT PRIMORDIUM DEFECTIVE 1 (1 of 2)		AT4G33495.1	Ubiquitin carboxyl-terminal hydrolase family protein
S05_22938193	5	Phvul.005G092200	2	PTHR10209//PTHR10209:SF177 - OXIDOREDUCTASE, 2OG-FE II OXYGENASE FAMILY PROTEIN // SUBFAMILY NOT NAMED (1 of 3)	GO:0055114,GO:0016491	AT4G21200.1	gibberellin 2-oxidase 8
S06_26498284	6	Phvul.006G160500	1	K17545 - serine/threonine-protein kinase ULK4 [EC:2.7.11.1] (ULK4) (1 of 1)	GO:0006468,GO:0005524,GO:0004672	AT5G18700.1	Protein kinase family protein with ARM repeat domain
S06_26498284	6	Phvul.006G160600	1	PTHR35725:SF2 - CLASSICAL ARABINOGALACTAN PROTEIN 25 (1 of 1)		AT2G47930.1	arabinogalactan protein 26
S06_26498284	6	Phvul.006G160700	1	KOG0254 - Predicted transporter (major facilitator superfamily) (1 of 73)	GO:0055085,GO:0016021	AT1G11260.1	sugar transporter 1
S06_26498284	6	Phvul.006G160800	1	PTHR20863:SF29 - ACYL CARRIER PROTEIN 1, CHLOROPLASTIC-RELATED (1 of 3)		AT1G54630.1	acyl carrier protein 3
S06_26498284	6	Phvul.006G160900	1	PTHR10809:SF59 - VESICLE-ASSOCIATED PROTEIN 2-2 (1 of 3)	GO:0005789	AT1G08820.1	vamp/synaptobrevin-associated protein 27-2
S06_26498284	6	Phvul.006G161000	1	PTHR15117 - ATAXIN 7 RELATED (1 of 2)
S06_26498284	6	Phvul.006G161100	1	PTHR16517//PTHR16517:SF47 - TUBBY-RELATED // SUBFAMILY NOT NAMED (1 of 2)	GO:0005515	AT2G47900.3	tubby like protein 3
S06_26498284	6	Phvul.006G161200	1	PTHR31352:SF3 - INACTIVE BETA-AMYLASE 9 (1 of 1)	GO:0016161,GO:0000272	AT5G18670.1	beta-amylase 3
S06_26498284	6	Phvul.006G161300	1
S06_26498284	6	Phvul.006G161400	1	PTHR24056//PTHR24056:SF176 - CELL DIVISION PROTEIN KINASE // SUBFAMILY NOT NAMED (1 of 2)	GO:0006468,GO:0005524,GO:0004672	AT1G54610.1	Protein kinase superfamily protein
S06_26498284	6	Phvul.006G161500	1	PTHR10366//PTHR10366:SF389 - NAD DEPENDENT EPIMERASE/DEHYDRATASE // SUBFAMILY NOT NAMED (1 of 2)		AT2G39080.1	NAD(P)-binding Rossmann-fold superfamily protein
S06_26498284	6	Phvul.006G161600	1	K19073 - divinyl chlorophyllide a 8-vinyl-reductase (DVR) (1 of 1)		AT5G18660.1	NAD(P)-binding Rossmann-fold superfamily protein
S06_26498284	6	Phvul.006G161700	1	PTHR11615//PTHR11615:SF113 - NITRATE, FROMATE, IRON DEHYDROGENASE // SUBFAMILY NOT NAMED (1 of 2)		AT3G06390.1	Uncharacterised protein family (UPF0497)
S06_26498284	6	Phvul.006G161800	1	K12877 - protein mago nashi (MAGOH) (1 of 2)	GO:0005634	AT1G02140.1	mago nashi family protein
S06_26498284	6	Phvul.006G161900	1	PTHR11615//PTHR11615:SF150 - NITRATE, FROMATE, IRON DEHYDROGENASE // SUBFAMILY NOT NAMED (1 of 3)		AT4G15630.1	Uncharacterised protein family (UPF0497)
S06_26498284	6	Phvul.006G162000	1	PTHR21319//PTHR21319:SF5 - RING FINGER AND CHY ZINC FINGER DOMAIN-CONTAINING PROTEIN 1 // SUBFAMILY NOT NAMED (1 of 2)	GO:0046872,GO:0008270,GO:0016567	AT5G18650.1	CHY-type/CTCHY-type/RING-type Zinc finger protein
S06_26498284	6	Phvul.006G162100	1	PTHR21493//PTHR21493:SF106 - CGI-141-RELATED/LIPASE CONTAINING PROTEIN // SUBFAMILY NOT NAMED (1 of 1)	GO:0006629	AT5G18640.1	alpha/beta-Hydrolases superfamily protein
S07_12909719	7	Phvul.007G106700	Multi-year	PF03004 - Plant transposase (Ptta/En/Spm family) (Transposase_24) (1 of 17)
S07_12909719	7	Phvul.007G106800	Multi-year	K19347 - SUN domain-containing protein 1/2 (SUN1_2) (1 of 2)		AT5G04990.1	SAD1/UNC-84 domain protein 1
S09_5086097	9	Phvul.009G021800	Multi-year			AT1G76250.1
S09_5086097	9	Phvul.009G021900	Multi-year			AT5G42290.1	transcription activator-related
S09_36533055	9	Phvul.009G244100	1	PTHR24298:SF61 - CYTOCHROME P450 81D1-RELATED (1 of 13)	GO:0055114,GO:0020037,GO:0016705,GO:0005506	AT4G37340.1	cytochrome P450, family 81, subfamily D, polypeptide 3
S09_36533055	9	Phvul.009G244200	1	1.14.13.89 - Isoflavone 2'-hydroxylase / Isoflavone 2'-monooxygenase (1 of 12)	GO:0055114,GO:0020037,GO:0016705,GO:0005506	AT4G37340.1	cytochrome P450, family 81, subfamily D, polypeptide 3
S09_36533055	9	Phvul.009G244300	1	K11799 - WD repeat-containing protein 21A (WDR21A) (1 of 1)	GO:0005515	AT5G17370.1	Transducin/WD40 repeat-like superfamily protein
S09_36533055	9	Phvul.009G244400	1			AT2G34925.1	CLAVATA3/ESR-RELATED 42
S09_36533055	9	Phvul.009G244500	1	PTHR31235:SF8 - PEROXIDASE 7 (1 of 1)	GO:0055114,GO:0020037,GO:0006979,GO:0004601	AT1G30870.1	Peroxidase superfamily protein
S09_36533055	9	Phvul.009G244600	1	PF00069//PF00560//PF08263 - Protein kinase domain (Pkinase) // Leucine Rich Repeat (LRR_1) // Leucine rich repeat N-terminal domain (LRRNT_2) (1 of 21)	GO:0005515,GO:0006468,GO:0005524,GO:0004672	AT4G20140.1	Leucine-rich repeat transmembrane protein kinase
S09_36533055	9	Phvul.009G244700	1	PTHR10044//PTHR10044:SF103 - INHIBITOR OF APOPTOSIS // SUBFAMILY NOT NAMED (1 of 1)		AT2G34920.1	RING/U-box superfamily protein
S09_36533055	9	Phvul.009G244800	1	PTHR32382:SF0 - FASCICLIN-LIKE ARABINOGALACTAN PROTEIN 4 (1 of 1)		AT3G46550.1	Fasciclin-like arabinogalactan family protein

## Sheet: Table S6
Table S6. Candidate genes for significant markers identified in single-trait GWAS for Lodging
SNP	chrm	Common bean gene Model	Year	Annotation Common bean genome	GO Term	Best Hit Arabidopsis Gene model	Annotation Arabidopsis gene models
S01_13151383	1	Phvul.001G084900	2	2.4.99.8 - Alpha-N-acetylneuraminate alpha-2,8-sialyltransferase / Alpha-2,8-sialyltransferase (1 of 1)	GO:0008373,GO:0006486	AT1G08660.1	MALE GAMETOPHYTE DEFECTIVE 2
S01_13151383	1	Phvul.001G085000	2	PTHR32166:SF33 - HAT FAMILY DIMERIZATION DOMAIN-CONTAINING PROTEIN (1 of 6)
S01_13151383	1	Phvul.001G085200	2	PTHR36762:SF2 - A.THALIANA MRNA (ORF19) FROM CHROMOSOME III (1 of 1)		AT3G26740.1	CCR-like
S01_13151383	1	Phvul.001G085300	2	PF01535//PF13041//PF14432 - PPR repeat (PPR) // PPR repeat family (PPR_2) // DYW family of nucleic acid deaminases (DYW_deaminase) (1 of 79)		AT3G02010.1	Pentatricopeptide repeat (PPR) superfamily protein
S01_13151383	1	Phvul.001G085400	2	K14822 - rRNA-processing protein CGR1 (CGR1) (1 of 1)		AT2G31410.1
S01_13151383	1	Phvul.001G085500	2	PTHR31945:SF13 - TRANSCRIPTION FACTOR ICE1-RELATED (1 of 2)	GO:0046983	AT3G26744.2	basic helix-loop-helix (bHLH) DNA-binding superfamily protein
S01_13151383	1	Phvul.001G085600	2	PTHR24322:SF547 - ALCOHOL DEHYDROGENASE-LIKE PROTEIN (1 of 1)		AT3G26760.1	NAD(P)-binding Rossmann-fold superfamily protein
S01_20473425	1	Phvul.001G100500	1	PTHR31744:SF10 - NAC DOMAIN CONTAINING PROTEIN 87 (1 of 2)	GO:0006355,GO:0003677	AT5G18270.1	Arabidopsis NAC domain containing protein 87
S01_20473425	1	Phvul.001G100600	1			AT1G30140.1
S01_38180559	1	Phvul.001G139500	Multi-year	1.14.13.28 - 3,9-dihydroxypterocarpan 6A-monooxygenase / 3,9-dihydroxypterocarpan 6A-hydroxylase (1 of 14)	GO:0055114,GO:0020037,GO:0016705,GO:0005506	AT5G06900.1	cytochrome P450, family 93, subfamily D, polypeptide 1
S01_38180559	1	Phvul.001G139600	Multi-year	PTHR24298:SF129 - CYTOCHROME P450 (1 of 6)	GO:0055114,GO:0020037,GO:0016705,GO:0005506	AT5G06900.1	cytochrome P450, family 93, subfamily D, polypeptide 1
S01_38180559	1	Phvul.001G139700	Multi-year	2.5.1.29 - Geranylgeranyl diphosphate synthase / Geranylgeranyl-PP synthetase (1 of 5)		AT4G36810.1	geranylgeranyl pyrophosphate synthase 1
S01_38180559	1	Phvul.001G139800	Multi-year	KOG1551 - Uncharacterized conserved protein (1 of 1)		AT3G12150.1
S01_38180559	1	Phvul.001G139900	Multi-year	K02969 - small subunit ribosomal protein S20e (RP-S20e, RPS20) (1 of 3)	GO:0006412,GO:0005840,GO:0003735	AT3G47370.3	Ribosomal protein S10p/S20e family protein
S01_38180559	1	Phvul.001G140000	Multi-year	PTHR27000:SF136 - POLYGALACTURONASE INHIBITOR 1-RELATED (1 of 6)	GO:0005515	AT5G06860.1	polygalacturonase inhibiting protein 1
S01_38180559	1	Phvul.001G140100	Multi-year	PTHR22952//PTHR22952:SF151 - CAMP-RESPONSE ELEMENT BINDING PROTEIN-RELATED // SUBFAMILY NOT NAMED (1 of 1)	GO:0043565,GO:0006355,GO:0003700,GO:0006351	AT5G06839.3	bZIP transcription factor family protein
S01_38180559	1	Phvul.001G140200	Multi-year	PTHR10024:SF243 - ANTHRANILATE PHOSPHORIBOSYLTRANSFERASE-LIKE PROTEIN (1 of 3)	GO:0005515	AT3G57880.1	Calcium-dependent lipid-binding (CaLB domain) plant phosphoribosyltransferase family protein
S03_9132652	3	Phvul.003G063900	2	2.4.2.18 - Anthranilate phosphoribosyltransferase / Phosphoribosyl-anthranilate pyrophosphorylase (1 of 2)		AT1G70570.1	anthranilate phosphoribosyltransferase, putative
S03_9132652	3	Phvul.003G064100	2			AT5G40460.1
S03_9132652	3	Phvul.003G064200	2	PTHR10638//PTHR10638:SF34 - COPPER AMINE OXIDASE // SUBFAMILY NOT NAMED (1 of 4)	GO:0055114,GO:0048038,GO:0009308,GO:0008131,GO:0005507	AT2G42490.1	Copper amine oxidase family protein
S03_9132652	3	Phvul.003G064300	2	PTHR11206:SF79 - MATE EFFLUX FAMILY PROTEIN (1 of 2)	GO:0055085,GO:0016020,GO:0015297,GO:0015238,GO:0006855	AT3G26590.1	MATE efflux family protein
S04_4185943	4	Phvul.004G035500	2	PTHR11926:SF162 - UDP-GLYCOSYLTRANSFERASE 83A1 (1 of 2)	GO:0016758,GO:0008152	AT3G02100.1	UDP-Glycosyltransferase superfamily protein
S04_4185944	4	Phvul.004G035500	Multi-year	PTHR11926:SF162 - UDP-GLYCOSYLTRANSFERASE 83A1 (1 of 2)	GO:0016758,GO:0008152	AT3G02100.1	UDP-Glycosyltransferase superfamily protein
S04_4185943	4	Phvul.004G035600	2	PTHR11926//PTHR11926:SF289 - GLUCOSYL/GLUCURONOSYL TRANSFERASES // SUBFAMILY NOT NAMED (1 of 8)	GO:0016758,GO:0008152	AT3G02100.1	UDP-Glycosyltransferase superfamily protein
S04_4185944	4	Phvul.004G035600	Multi-year	PTHR11926//PTHR11926:SF289 - GLUCOSYL/GLUCURONOSYL TRANSFERASES // SUBFAMILY NOT NAMED (1 of 8)	GO:0016758,GO:0008152	AT3G02100.1	UDP-Glycosyltransferase superfamily protein
S04_4185943	4	Phvul.004G035700	2	PTHR11926//PTHR11926:SF289 - GLUCOSYL/GLUCURONOSYL TRANSFERASES // SUBFAMILY NOT NAMED (1 of 8)	GO:0016758,GO:0008152	AT3G02100.1	UDP-Glycosyltransferase superfamily protein
S04_4185944	4	Phvul.004G035700	Multi-year	PTHR11926//PTHR11926:SF289 - GLUCOSYL/GLUCURONOSYL TRANSFERASES // SUBFAMILY NOT NAMED (1 of 8)	GO:0016758,GO:0008152	AT3G02100.1	UDP-Glycosyltransferase superfamily protein
S04_4185943	4	Phvul.004G035800	2	PTHR11926//PTHR11926:SF289 - GLUCOSYL/GLUCURONOSYL TRANSFERASES // SUBFAMILY NOT NAMED (1 of 8)	GO:0016758,GO:0008152	AT3G02100.1	UDP-Glycosyltransferase superfamily protein
S04_4185944	4	Phvul.004G035800	Multi-year	PTHR11926//PTHR11926:SF289 - GLUCOSYL/GLUCURONOSYL TRANSFERASES // SUBFAMILY NOT NAMED (1 of 8)	GO:0016758,GO:0008152	AT3G02100.1	UDP-Glycosyltransferase superfamily protein
S04_4185943	4	Phvul.004G035900	2	PTHR11926//PTHR11926:SF289 - GLUCOSYL/GLUCURONOSYL TRANSFERASES // SUBFAMILY NOT NAMED (1 of 8)	GO:0016758,GO:0008152	AT3G02100.1	UDP-Glycosyltransferase superfamily protein
S04_4185944	4	Phvul.004G035900	Multi-year	PTHR11926//PTHR11926:SF289 - GLUCOSYL/GLUCURONOSYL TRANSFERASES // SUBFAMILY NOT NAMED (1 of 8)	GO:0016758,GO:0008152	AT3G02100.1	UDP-Glycosyltransferase superfamily protein
S04_4185943	4	Phvul.004G036000	2	PTHR11926//PTHR11926:SF289 - GLUCOSYL/GLUCURONOSYL TRANSFERASES // SUBFAMILY NOT NAMED (1 of 8)	GO:0016758,GO:0008152	AT3G02100.1	UDP-Glycosyltransferase superfamily protein
S04_4185944	4	Phvul.004G036000	Multi-year	PTHR11926//PTHR11926:SF289 - GLUCOSYL/GLUCURONOSYL TRANSFERASES // SUBFAMILY NOT NAMED (1 of 8)	GO:0016758,GO:0008152	AT3G02100.1	UDP-Glycosyltransferase superfamily protein
S04_4185943	4	Phvul.004G036100	2	PTHR11926//PTHR11926:SF289 - GLUCOSYL/GLUCURONOSYL TRANSFERASES // SUBFAMILY NOT NAMED (1 of 8)	GO:0016758,GO:0008152	AT3G02100.1	UDP-Glycosyltransferase superfamily protein
S04_4185944	4	Phvul.004G036100	Multi-year	PTHR11926//PTHR11926:SF289 - GLUCOSYL/GLUCURONOSYL TRANSFERASES // SUBFAMILY NOT NAMED (1 of 8)	GO:0016758,GO:0008152	AT3G02100.1	UDP-Glycosyltransferase superfamily protein
S04_4185943	4	Phvul.004G036200	2	PTHR23155//PTHR23155:SF414 - LEUCINE-RICH REPEAT-CONTAINING PROTEIN // SUBFAMILY NOT NAMED (1 of 124)	GO:0043531	AT3G14470.1	NB-ARC domain-containing disease resistance protein
S04_4185944	4	Phvul.004G036200	Multi-year	PTHR23155//PTHR23155:SF414 - LEUCINE-RICH REPEAT-CONTAINING PROTEIN // SUBFAMILY NOT NAMED (1 of 124)	GO:0043531	AT3G14470.1	NB-ARC domain-containing disease resistance protein
S04_4185943	4	Phvul.004G036300	2	PTHR23155//PTHR23155:SF414 - LEUCINE-RICH REPEAT-CONTAINING PROTEIN // SUBFAMILY NOT NAMED (1 of 124)	GO:0043531	AT3G14470.1	NB-ARC domain-containing disease resistance protein
S04_4185944	4	Phvul.004G036300	Multi-year	PTHR23155//PTHR23155:SF414 - LEUCINE-RICH REPEAT-CONTAINING PROTEIN // SUBFAMILY NOT NAMED (1 of 124)	GO:0043531	AT3G14470.1	NB-ARC domain-containing disease resistance protein
S05_2612169	5	Phvul.005G027500	2	PTHR28525:SF1 - REACTIVE OXYGEN SPECIES MODULATOR 1 (1 of 1)		AT3G07910.1
S05_2612169	5	Phvul.005G027766	2	PTHR22763:SF46 - PROTEIN SAN1 (1 of 19)	GO:0008270,GO:0005515	AT3G19950.1	RING/U-box superfamily protein
S05_2612169	5	Phvul.005G028032	2	PTHR22763:SF46 - PROTEIN SAN1 (1 of 19)	GO:0008270,GO:0005515	AT3G19950.1	RING/U-box superfamily protein
S05_2612169	5	Phvul.005G028300	2	PTHR22763:SF46 - PROTEIN SAN1 (1 of 19)	GO:0008270,GO:0005515	AT3G19950.1	RING/U-box superfamily protein
S05_2612169	5	Phvul.005G028401	2	PTHR22763:SF46 - PROTEIN SAN1 (1 of 19)	GO:0008270,GO:0005515	AT3G13228.1	RING/U-box superfamily protein
S05_2612169	5	Phvul.005G028500	2	K15262 - protein BCP1 (BCP1, BCCIP) (1 of 1)		AT2G44510.1	CDK inhibitor P21 binding protein
S05_2612169	5	Phvul.005G028600	2	PTHR28626:SF3 - SRR1-LIKE PROTEIN (1 of 1)		AT5G59560.1	sensitivity to red light reduced protein (SRR1)
S05_2612169	5	Phvul.005G028700	2	PTHR10168//PTHR10168:SF84 - GLUTAREDOXIN // SUBFAMILY NOT NAMED (1 of 2)	GO:0045454,GO:0015035,GO:0009055	AT5G13810.1	Glutaredoxin family protein
S05_2612169	5	Phvul.005G028800	2	PTHR23180:SF249 - ADP-RIBOSYLATION FACTOR GTPASE-ACTIVATING PROTEIN AGD11-RELATED (1 of 4)	GO:0005515,GO:0005096	AT3G07940.1	Calcium-dependent ARF-type GTPase activating protein family
S05_2612169	5	Phvul.005G028900	2			AT4G03170.1	AP2/B3-like transcriptional factor family protein
S06_18744301	6	Phvul.006G074300	1	PTHR32468:SF12 - CATION/H(+) ANTIPORTER 26-RELATED (1 of 2)	GO:0055085,GO:0016021,GO:0015299,GO:0006812,GO:0006814,GO:0006813,GO:0005451	AT1G06970.1	cation/hydrogen exchanger 14
S06_18742429	6	Phvul.006G074300	Multi-year	PTHR32468:SF12 - CATION/H(+) ANTIPORTER 26-RELATED (1 of 2)	GO:0055085,GO:0016021,GO:0015299,GO:0006812,GO:0006814,GO:0006813,GO:0005451	AT1G06970.1	cation/hydrogen exchanger 14
S06_18744301	6	Phvul.006G074400	1	PTHR32468:SF12 - CATION/H(+) ANTIPORTER 26-RELATED (1 of 2)	GO:0055085,GO:0016021,GO:0015299,GO:0006812,GO:0006814,GO:0006813,GO:0005451	AT2G13620.1	cation/hydrogen exchanger 15
S06_18742429	6	Phvul.006G074400	Multi-year	PTHR32468:SF12 - CATION/H(+) ANTIPORTER 26-RELATED (1 of 2)	GO:0055085,GO:0016021,GO:0015299,GO:0006812,GO:0006814,GO:0006813,GO:0005451	AT2G13620.1	cation/hydrogen exchanger 15
S06_18744301	6	Phvul.006G074500	1	PTHR10108//PTHR10108:SF885 - METHYLTRANSFERASE // SUBFAMILY NOT NAMED (1 of 3)	GO:0008168,GO:0008152	AT5G01710.1	methyltransferases
S06_18742429	6	Phvul.006G074500	Multi-year	PTHR10108//PTHR10108:SF885 - METHYLTRANSFERASE // SUBFAMILY NOT NAMED (1 of 3)	GO:0008168,GO:0008152	AT5G01710.1	methyltransferases
S06_18744301	6	Phvul.006G074600	1	K13424 - WRKY transcription factor 33 (WRKY33) (1 of 4)	GO:0043565,GO:0006355,GO:0003700	AT2G38470.1	WRKY DNA-binding protein 33
S06_18742429	6	Phvul.006G074600	Multi-year	K13424 - WRKY transcription factor 33 (WRKY33) (1 of 4)	GO:0043565,GO:0006355,GO:0003700	AT2G38470.1	WRKY DNA-binding protein 33
S06_18744301	6	Phvul.006G074700	1	PF07107 - Wound-induced protein WI12 (WI12) (1 of 4)		AT5G01740.1	Nuclear transport factor 2 (NTF2) family protein
S06_18742429	6	Phvul.006G074700	Multi-year	PF07107 - Wound-induced protein WI12 (WI12) (1 of 4)		AT5G01740.1	Nuclear transport factor 2 (NTF2) family protein
S06_18744301	6	Phvul.006G074800	1			AT5G55610.1
S06_18742429	6	Phvul.006G074800	Multi-year			AT5G55610.1
S06_18744301	6	Phvul.006G074900	1	K17408 - small subunit ribosomal protein S29 (DAP3, MRPS29) (1 of 1)		AT1G16870.1	mitochondrial 28S ribosomal protein S29-related
S06_18742429	6	Phvul.006G074900	Multi-year	K17408 - small subunit ribosomal protein S29 (DAP3, MRPS29) (1 of 1)		AT1G16870.1	mitochondrial 28S ribosomal protein S29-related
S06_18744301	6	Phvul.006G075000	1	PTHR31147:SF9 - HXXXD-TYPE ACYL-TRANSFERASE FAMILY PROTEIN-RELATED (1 of 1)	GO:0016747	AT2G25150.1	HXXXD-type acyl-transferase family protein
S06_18742429	6	Phvul.006G075000	Multi-year	PTHR31147:SF9 - HXXXD-TYPE ACYL-TRANSFERASE FAMILY PROTEIN-RELATED (1 of 1)	GO:0016747	AT2G25150.1	HXXXD-type acyl-transferase family protein
S06_18744301	6	Phvul.006G075100	1	K08851 - TP53 regulating kinase and related kinases [EC:2.7.11.1] (TP53RK, PRPK, BUD32) (1 of 2)	GO:0006468,GO:0005524,GO:0004672,GO:0004674	AT5G26110.1	Protein kinase superfamily protein
S06_18742429	6	Phvul.006G075100	Multi-year	K08851 - TP53 regulating kinase and related kinases [EC:2.7.11.1] (TP53RK, PRPK, BUD32) (1 of 2)	GO:0006468,GO:0005524,GO:0004672,GO:0004674	AT5G26110.1	Protein kinase superfamily protein
S06_18744301	6	Phvul.006G075200	1	PF01535//PF13041 - PPR repeat (PPR) // PPR repeat family (PPR_2) (1 of 197)		AT3G62890.1	Pentatricopeptide repeat (PPR) superfamily protein
S06_18742429	6	Phvul.006G075200	Multi-year	PF01535//PF13041 - PPR repeat (PPR) // PPR repeat family (PPR_2) (1 of 197)		AT3G62890.1	Pentatricopeptide repeat (PPR) superfamily protein
S06_18744301	6	Phvul.006G075300	1	PTHR21576:SF11 - MAJOR FACILITATOR PROTEIN (1 of 2)		AT2G30300.1	Major facilitator superfamily protein
S06_18742429	6	Phvul.006G075300	Multi-year	PTHR21576:SF11 - MAJOR FACILITATOR PROTEIN (1 of 2)		AT2G30300.1	Major facilitator superfamily protein
S06_18744301	6	Phvul.006G075400	1			AT3G56220.1	transcription regulators
S06_18742429	6	Phvul.006G075400	Multi-year			AT3G56220.1	transcription regulators
S06_18744301	6	Phvul.006G075500	1	K03237 - translation initiation factor 2 subunit 1 (EIF2S1) (1 of 2)	GO:0003676,GO:0005850,GO:0003743,GO:0003723	AT2G40290.1	Eukaryotic translation initiation factor 2 subunit 1
S06_18742429	6	Phvul.006G075500	Multi-year	K03237 - translation initiation factor 2 subunit 1 (EIF2S1) (1 of 2)	GO:0003676,GO:0005850,GO:0003743,GO:0003723	AT2G40290.1	Eukaryotic translation initiation factor 2 subunit 1
S06_18744301	6	Phvul.006G075600	1	1.11.1.7 - Peroxidase / Lactoperoxidase (1 of 96)	GO:0055114,GO:0020037,GO:0006979,GO:0004601	AT5G05340.1	Peroxidase superfamily protein
S06_18742429	6	Phvul.006G075600	Multi-year	1.11.1.7 - Peroxidase / Lactoperoxidase (1 of 96)	GO:0055114,GO:0020037,GO:0006979,GO:0004601	AT5G05340.1	Peroxidase superfamily protein
S06_18744301	6	Phvul.006G075700	1	1.11.1.7 - Peroxidase / Lactoperoxidase (1 of 96)	GO:0055114,GO:0020037,GO:0006979,GO:0004601	AT5G05340.1	Peroxidase superfamily protein
S07_34488947	7	Phvul.007G221300	Multi-year	PTHR23012//PTHR23012:SF98 - MEMBRANE ASSOCIATED RING FINGER // SUBFAMILY NOT NAMED (1 of 1)	GO:0008270	AT3G09760.1	RING/U-box superfamily protein
S07_34488947	7	Phvul.007G221400	Multi-year	PTHR10593:SF42 - ZINC FINGER PROTEIN JACKDAW (1 of 2)		AT5G44160.1	C2H2-like zinc finger protein
S07_34488947	7	Phvul.007G221500	Multi-year	K08506 - syntaxin of plants SYP7 (SYP7) (1 of 2)	GO:0005515	AT3G09740.1	syntaxin of plants 71
S07_34488947	7	Phvul.007G221600	Multi-year
S07_34488947	7	Phvul.007G221700	Multi-year	PTHR22937:SF47 - RING-FINGER DOMAIN-CONTAINING PROTEIN (1 of 2)	GO:0008270,GO:0005515	AT2G37150.3	RING/U-box superfamily protein
S07_34488947	7	Phvul.007G221800	Multi-year	PF00069//PF00560//PF08263//PF13855 - Protein kinase domain (Pkinase) // Leucine Rich Repeat (LRR_1) // Leucine rich repeat N-terminal domain (LRRNT_2) // Leucine rich repeat (LRR_8) (1 of 43)	GO:0005515,GO:0006468,GO:0005524,GO:0004672	AT2G33170.1	Leucine-rich repeat receptor-like protein kinase family protein
S07_34488947	7	Phvul.007G221900	Multi-year
S07_34488947	7	Phvul.007G222000	Multi-year
S08_12832727	8	Phvul.008G112100	2	PTHR11709:SF9 - LACCASE-7-RELATED (1 of 3)	GO:0055114,GO:0016491,GO:0005507	AT5G01050.1	Laccase/Diphenol oxidase family protein
S08_12832727	8	Phvul.008G112200	2	PTHR11709:SF9 - LACCASE-7-RELATED (1 of 3)	GO:0055114,GO:0016491,GO:0005507	AT5G01050.1	Laccase/Diphenol oxidase family protein
S08_12832727	8	Phvul.008G112300	2	PTHR11764:SF18 - AMYRIN SYNTHASE LUP2-RELATED (1 of 1)		AT1G78970.1	lupeol synthase 1
S08_44473847	8	Phvul.008G163350	1	PTHR12663:SF7 - ARM REPEAT SUPERFAMILY PROTEIN (1 of 1)		AT1G77600.2	ARM repeat superfamily protein
S08_44473847	8	Phvul.008G163500	1	PTHR31964:SF37 - ADENINE NUCLEOTIDE ALPHA HYDROLASE-LIKE PROTEIN (1 of 2)	GO:0006950	AT1G44760.1	Adenine nucleotide alpha hydrolases-like superfamily protein
S08_44473847	8	Phvul.008G163600	1	PTHR12172:SF1 - P-LOOP CONTAINING NUCLEOSIDE TRIPHOSPHATE HYDROLASES SUPERFAMILY PROTEIN (1 of 2)	GO:0005524,GO:0007049,GO:0006281,GO:0005634	AT1G77620.1	P-loop containing nucleoside triphosphate hydrolases superfamily protein
S08_44581613	8	Phvul.008G163700	1	PTHR23354:SF75 - LYSM DOMAIN-CONTAINING GPI-ANCHORED PROTEIN 1 (1 of 2)		AT1G21880.2	lysm domain GPI-anchored protein 1 precursor
S08_44581613	8	Phvul.008G163800	1			AT1G44770.1
S08_44581613	8	Phvul.008G163900	1	PTHR12192:SF1 - CHAC-LIKE FAMILY PROTEIN (1 of 1)		AT1G44790.1	ChaC-like family protein
S08_44581613	8	Phvul.008G164000	1	PF00892 - EamA-like transporter family (EamA) (1 of 74)	GO:0016021,GO:0016020,GO:0022857	AT4G08300.1	nodulin MtN21 /EamA-like transporter family protein
S09_4853283	9	Phvul.009G021600	2	PTHR21450:SF19 - F5M15.15 (1 of 1)		AT4G35240.1	Protein of unknown function (DUF630 and DUF632)
S09_35943555	9	Phvul.009G240100	1	2.7.11.1 - Non-specific serine/threonine protein kinase / Threonine-specific protein kinase (1 of 1198)	GO:0006468,GO:0004672	AT2G18890.1	Protein kinase superfamily protein
S09_35943555	9	Phvul.009G240200	1	2.5.1.3 - Thiamine-phosphate diphosphorylase / TMP pyrophosphorylase (1 of 3)		AT1G21065.1
S09_35943555	9	Phvul.009G240300	1	PTHR23089:SF3 - HISTIDINE TRIAD NUCLEOTIDE-BINDING PROTEIN 1 (1 of 1)		AT1G31160.1	HISTIDINE TRIAD NUCLEOTIDE-BINDING 2
S09_35943555	9	Phvul.009G240400	1	PTHR24177:SF42 - ANKYRIN REPEAT FAMILY PROTEIN (1 of 4)		AT3G54070.1	Ankyrin repeat family protein
S09_35943555	9	Phvul.009G240500	1	PF03140 - Plant protein of unknown function (DUF247) (1 of 36)		AT3G50120.1	Plant protein of unknown function (DUF247)
S09_35943555	9	Phvul.009G240550	1	PTHR11177//PTHR11177:SF190 - CHITINASE // SUBFAMILY NOT NAMED (1 of 3)	GO:0005975,GO:0004553
S09_35943555	9	Phvul.009G240600	1	PTHR11177//PTHR11177:SF190 - CHITINASE // SUBFAMILY NOT NAMED (1 of 3)	GO:0005975,GO:0004553
S09_35943555	9	Phvul.009G240611	1	PF03140 - Plant protein of unknown function (DUF247) (1 of 36)		AT3G50120.1	Plant protein of unknown function (DUF247)
S09_35943555	9	Phvul.009G240622	1	PF13637//PF13962 - Ankyrin repeats (many copies) (Ank_4) // Domain of unknown function (PGG) (1 of 3)		AT3G54070.1	Ankyrin repeat family protein
S011_8130750	11	Phvul.011G085200	1	K08235 - xyloglucan:xyloglucosyl transferase (E2.4.1.207) (1 of 29)	GO:0048046,GO:0016762,GO:0006073,GO:0005618,GO:0005975,GO:0004553	AT2G36870.1	xyloglucan endotransglucosylase/hydrolase 32
S011_8130750	11	Phvul.011G085300	1	PTHR11062:SF46 - GLUCURONOXYLAN GLUCURONOSYLTRANSFERASE F8H-RELATED (1 of 2)		AT2G28110.1	Exostosin family protein
S011_8130750	11	Phvul.011G085400	1	PF01535 - PPR repeat (PPR) (1 of 425)		AT3G42630.1	Pentatricopeptide repeat (PPR) superfamily protein
S011_8130750	11	Phvul.011G085500	1			AT2G28130.1
S011_8130750	11	Phvul.011G085600	1	PF07557 - Shugoshin C terminus (Shugoshin_C) (1 of 2)	GO:0045132,GO:0005634,GO:0000775	AT5G04320.2	Shugoshin C terminus
S011_40549558	11	Phvul.011G143400	1	PTHR22835:SF184 - GDSL ESTERASE/LIPASE EXL1-RELATED (1 of 8)		AT1G75900.1	GDSL-like Lipase/Acylhydrolase superfamily protein

## Sheet: Table S7
Table S7. Candidate genes for significant markers identified in single-trait GWAS for Pigments (Chlorophyll B, total chlorophyll, carotenoids) concentration
SNP	chrm	Common bean gene Model	Trait / Pigment	Year	Annotation Common bean genome	GO Term	Best Hit Arabidopsis Gene model	Annotation Arabidopsis gene models
S01_8441723	1	Phvul.001G066800	Carotenoids	2
S01_8441723	1	Phvul.001G066900	Carotenoids	2			AT2G15530.4	RING/U-box superfamily protein
S01_8441723	1	Phvul.001G067001	Carotenoids	2	PTHR10615//PTHR10615:SF100 - HISTONE ACETYLTRANSFERASE // SUBFAMILY NOT NAMED (1 of 2)	GO:0005515	AT1G77250.1	RING/FYVE/PHD-type zinc finger family protein
S01_8441723	1	Phvul.001G067200	Carotenoids	2	PTHR10108//PTHR10108:SF897 - METHYLTRANSFERASE // SUBFAMILY NOT NAMED (1 of 1)	GO:0008168	AT1G77260.1	S-adenosyl-L-methionine-dependent methyltransferases superfamily protein
S01_8441723	1	Phvul.001G067300	Carotenoids	2	PTHR11695//PTHR11695:SF493 - ALCOHOL DEHYDROGENASE RELATED // SUBFAMILY NOT NAMED (1 of 2)	GO:0055114,GO:0016491,GO:0008270	AT1G77120.1	alcohol dehydrogenase 1
S01_8441723	1	Phvul.001G067400	Carotenoids	2	PTHR10891//PTHR10891:SF530 - EF-HAND CALCIUM-BINDING DOMAIN CONTAINING PROTEIN // SUBFAMILY NOT NAMED (1 of 2)		AT1G21550.1	Calcium-binding EF-hand family protein
S01_12584337	1	Phvul.001G083000	Carotenoids	1	2.3.1.74 - Naringenin-chalcone synthase / Flavonone synthase (1 of 14)	GO:0016747,GO:0008610	AT5G13930.1	Chalcone and stilbene synthase family protein
S01_12584337	1	Phvul.001G083050	Carotenoids	1
S01_12584337	1	Phvul.001G083100	Carotenoids	1	PTHR27003:SF68 - PROTEIN KINASE FAMILY PROTEIN (1 of 1)	GO:0006468,GO:0004672	AT3G26700.1	Protein kinase superfamily protein
S01_13950213	1	Phvul.001G088400	ChlB	2	PTHR24220:SF511 - ABC TRANSPORTER I FAMILY MEMBER 11, CHLOROPLASTIC (1 of 1)	GO:0016887,GO:0005524	AT5G14100.1	non-intrinsic ABC protein 14
S01_13950213	1	Phvul.001G088500	ChlB	2
S01_13950213	1	Phvul.001G088600	ChlB	2			AT5G14090.1
S01_36541857	1	Phvul.001G131400	TotChl	1	PTHR16557:SF4 - 2-OXOGLUTARATE-DEPENDENT DIOXYGENASE FAMILY PROTEIN-RELATED (1 of 2)		AT3G14160.1	2-oxoglutarate-dependent dioxygenase family protein
S01_36541857	1	Phvul.001G131450	TotChl	1	2.7.6.3 - 2-amino-4-hydroxy-6-hydroxymethyldihydropteridine diphosphokinase / 7,8-dihydro-6-hydroxymethylpterin pyrophosphokinase (1 of 2)	GO:0042558	AT4G30000.1	Dihydropterin pyrophosphokinase / Dihydropteroate synthase
S01_36541857	1	Phvul.001G131500	TotChl	1	PF01535//PF13041//PF13812 - PPR repeat (PPR) // PPR repeat family (PPR_2) // Pentatricopeptide repeat domain (PPR_3) (1 of 46)		AT2G41720.1	Tetratricopeptide repeat (TPR)-like superfamily protein
S01_36541857	1	Phvul.001G131600	TotChl	1	PTHR34960:SF1 - EMB (1 of 1)		AT3G57400.1
S01_36541857	1	Phvul.001G131700	TotChl	1	PTHR11977:SF46 - VILLIN-2-RELATED (1 of 2)	GO:0007010,GO:0003779	AT2G41740.1	villin 2
S02_1604363	2	Phvul.002G014100	ChlB	Multi-year	PTHR37209:SF2 - LYSINE-RICH ARABINOGALACTAN PROTEIN 17-RELATED (1 of 2)		AT4G37450.1	arabinogalactan protein 18
S02_1604413	2	Phvul.002G014200	TotChl	2	PTHR13683//PTHR13683:SF342 - ASPARTYL PROTEASES // SUBFAMILY NOT NAMED (1 of 2)	GO:0006508,GO:0004190	AT5G43100.1	Eukaryotic aspartyl protease family protein
S02_1604363	2	Phvul.002G014200	ChlB	Multi-year	PTHR13683//PTHR13683:SF342 - ASPARTYL PROTEASES // SUBFAMILY NOT NAMED (1 of 2)	GO:0006508,GO:0004190	AT5G43100.1	Eukaryotic aspartyl protease family protein
S02_1604413	2	Phvul.002G014300	TotChl	2	K12347 - natural resistance-associated macrophage protein (SLC11A, NRAMP) (1 of 4)	GO:0016020,GO:0006810,GO:0005215	AT2G23150.1	natural resistance-associated macrophage protein 3
S02_1604363	2	Phvul.002G014300	ChlB	Multi-year	K12347 - natural resistance-associated macrophage protein (SLC11A, NRAMP) (1 of 4)	GO:0016020,GO:0006810,GO:0005215	AT2G23150.1	natural resistance-associated macrophage protein 3
S02_1604413	2	Phvul.002G014400	TotChl	2	K14487 - auxin responsive GH3 gene family (GH3) (1 of 11)		AT4G37390.1	Auxin-responsive GH3 family protein
S02_1604363	2	Phvul.002G014400	ChlB	Multi-year	K14487 - auxin responsive GH3 gene family (GH3) (1 of 11)		AT4G37390.1	Auxin-responsive GH3 family protein
S02_1604413	2	Phvul.002G014500	TotChl	2			AT4G34265.2
S02_1604363	2	Phvul.002G014500	ChlB	Multi-year			AT4G34265.2
S02_1604413	2	Phvul.002G014600	TotChl	2	K04508 - transducin (beta)-like 1 (TBL1) (1 of 3)	GO:0005515	AT5G67320.1	WD-40 repeat family protein
S02_1604363	2	Phvul.002G014600	ChlB	Multi-year	K04508 - transducin (beta)-like 1 (TBL1) (1 of 3)	GO:0005515	AT5G67320.1	WD-40 repeat family protein
S02_1604413	2	Phvul.002G014700	TotChl	2	1.14.13.89 - Isoflavone 2'-hydroxylase / Isoflavone 2'-monooxygenase (1 of 12)	GO:0055114,GO:0020037,GO:0016705,GO:0005506	AT4G37370.1	cytochrome P450, family 81, subfamily D, polypeptide 8
S02_1604363	2	Phvul.002G014700	ChlB	Multi-year	1.14.13.89 - Isoflavone 2'-hydroxylase / Isoflavone 2'-monooxygenase (1 of 12)	GO:0055114,GO:0020037,GO:0016705,GO:0005506	AT4G37370.1	cytochrome P450, family 81, subfamily D, polypeptide 8
S02_1604413	2	Phvul.002G014800	TotChl	2	1.14.13.89 - Isoflavone 2'-hydroxylase / Isoflavone 2'-monooxygenase (1 of 12)	GO:0055114,GO:0020037,GO:0016705,GO:0005506	AT4G37370.1	cytochrome P450, family 81, subfamily D, polypeptide 8
S02_1604363	2	Phvul.002G014800	ChlB	Multi-year	1.14.13.89 - Isoflavone 2'-hydroxylase / Isoflavone 2'-monooxygenase (1 of 12)	GO:0055114,GO:0020037,GO:0016705,GO:0005506	AT4G37370.1	cytochrome P450, family 81, subfamily D, polypeptide 8
S02_1604413	2	Phvul.002G014901	TotChl	2			AT4G37300.1	maternal effect embryo arrest 59
S02_1604363	2	Phvul.002G014901	ChlB	Multi-year			AT4G37300.1	maternal effect embryo arrest 59
S02_1604413	2	Phvul.002G015001	TotChl	2
S02_1604363	2	Phvul.002G015001	ChlB	Multi-year
S02_1604413	2	Phvul.002G015100	TotChl	2	PTHR10641:SF551 - MYB TRANSCRIPTION FACTOR (1 of 3)		AT4G37260.1	myb domain protein 73
S02_1604363	2	Phvul.002G015100	ChlB	Multi-year	PTHR10641:SF551 - MYB TRANSCRIPTION FACTOR (1 of 3)		AT4G37260.1	myb domain protein 73
S02_2782886	2	Phvul.002G025900	Carotenoids	1	PTHR16201:SF43 - PQ-LOOP REPEAT FAMILY PROTEIN / TRANSMEMBRANE FAMILY PROTEIN (1 of 2)		AT4G36850.1	PQ-loop repeat family protein / transmembrane family protein
S02_2782886	2	Phvul.002G026000	Carotenoids	1	PTHR13778//PTHR13778:SF12 - GLYCOSYLTRANSFERASE 8 DOMAIN-CONTAINING PROTEIN // SUBFAMILY NOT NAMED (1 of 2)	GO:0016757	AT3G50760.1	galacturonosyltransferase-like 2
S02_2782886	2	Phvul.002G026100	Carotenoids	1	PTHR12313:SF12 - RING ZINC FINGER PROTEIN-RELATED (1 of 1)		AT2G23780.1	RING/U-box superfamily protein
S02_2782886	2	Phvul.002G026200	Carotenoids	1	PTHR11157:SF11 - F25A4.4 (1 of 3)	GO:0016021	AT4G36830.1	GNS1/SUR4 membrane protein family
S02_2782886	2	Phvul.002G026300	Carotenoids	1	PF05055 - Protein of unknown function (DUF677) (DUF677) (1 of 9)		AT2G18630.1	Protein of unknown function (DUF677)
S02_2782886	2	Phvul.002G026400	Carotenoids	1	2.5.1.29 - Geranylgeranyl diphosphate synthase / Geranylgeranyl-PP synthetase (1 of 5)	GO:0008299	AT4G36810.1	geranylgeranyl pyrophosphate synthase 1
S02_2782886	2	Phvul.002G026500	Carotenoids	1	K10579 - ubiquitin-conjugating enzyme E2 M (UBE2M, UBC12) (1 of 2)		AT4G36800.2	RUB1 conjugating enzyme 1
S02_2782886	2	Phvul.002G026600	Carotenoids	1	KOG1330 - Sugar transporter/spinster transmembrane protein (1 of 6)	GO:0055085,GO:0016021	AT4G36790.1	Major facilitator superfamily protein
S02_2782886	2	Phvul.002G026700	Carotenoids	1	PTHR31506:SF3 - BES1/BZR1 HOMOLOG PROTEIN 1-RELATED (1 of 2)		AT1G75080.1	Brassinosteroid signalling positive regulator (BZR1) family protein
S02_2782886	2	Phvul.002G026800	Carotenoids	1	PTHR31506:SF3 - BES1/BZR1 HOMOLOG PROTEIN 1-RELATED (1 of 2)		AT1G75080.1	Brassinosteroid signalling positive regulator (BZR1) family protein
S02_2782886	2	Phvul.002G026900	Carotenoids	1	K12356 - coniferyl-alcohol glucosyltransferase (UGT72E) (1 of 3)	GO:0016758,GO:0008152	AT3G50740.1	UDP-glucosyl transferase 72E1
S02_2782886	2	Phvul.002G027000	Carotenoids	1	PTHR10804:SF87 - XAA-PRO AMINOPEPTIDASE 1 (1 of 1)	GO:0016787	AT4G36760.1	aminopeptidase P1
S03_42619117	3	Phvul.003G200600	TotChl	1	PF02701 - Dof domain, zinc finger (zf-Dof) (1 of 41)	GO:0006355,GO:0003677	AT5G62940.1	Dof-type zinc finger DNA-binding family protein
S03_42619117	3	Phvul.003G200700	TotChl	1	2.7.1.33 - Pantothenate kinase / Pantothenic acid kinase (1 of 3)	GO:0015937,GO:0005524,GO:0004594	AT4G32180.1	pantothenate kinase 2
S03_42619117	3	Phvul.003G200800	TotChl	1	K14555 - U3 small nucleolar RNA-associated protein 13 (UTP13, TBL3) (1 of 1)	GO:0032040,GO:0006364,GO:0005515	AT5G16750.1	Transducin family protein / WD-40 repeat family protein
S03_42619117	3	Phvul.003G200900	TotChl	1	2.7.1.134//2.7.1.159 - Inositol-tetrakisphosphate 1-kinase / Inositol-trisphosphate 6-kinase // Inositol-1,3,4-trisphosphate 5/6-kinase / IP56K (1 of 4)	GO:0052726,GO:0052725,GO:0047325,GO:0032957,GO:0005622,GO:0005524,GO:0000287	AT5G16760.1	Inositol 1,3,4-trisphosphate 5/6-kinase family protein
S03_42619117	3	Phvul.003G201000	TotChl	1	PTHR10093 - IRON-SULFUR CLUSTER ASSEMBLY ENZYME NIFU HOMOLOG (1 of 2)	GO:0051536,GO:0016226,GO:0005506	AT4G22220.1	SufE/NifU family protein
S03_42619117	3	Phvul.003G201100	TotChl	1	PTHR11453//PTHR11453:SF51 - ANION EXCHANGE PROTEIN // SUBFAMILY NOT NAMED (1 of 2)	GO:0016021,GO:0006820,GO:0016020,GO:0005452	AT2G47160.1	HCO3- transporter family
S03_42619117	3	Phvul.003G201200	TotChl	1	PTHR14209//PTHR14209:SF2 - ISOAMYL ACETATE-HYDROLYZING ESTERASE 1 // SUBFAMILY NOT NAMED (1 of 1)	GO:0016788	AT5G62930.1	SGNH hydrolase-type esterase superfamily protein
S03_42619117	3	Phvul.003G201300	TotChl	1	PTHR10641:SF570 - TRANSCRIPTION FACTOR MYB98 (1 of 3)		AT4G18770.1	myb domain protein 98
S03_42619117	3	Phvul.003G201400	TotChl	1	PTHR11132//PTHR11132:SF120 - SOLUTE CARRIER FAMILY 35 // SUBFAMILY NOT NAMED (1 of 2)		AT5G33320.1	Glucose-6-phosphate/phosphate translocator-related
S04_21552993	4	Phvul.004G085870	ChlB	Multi-year	K10520 - ankyrin repeat and BTB/POZ domain-containing protein 1 (ABTB1, BPOZ) (1 of 1)		AT2G04740.1	ankyrin repeat family protein
S04_31012356	4	Phvul.004G099700	ChlB	Multi-year	2.7.10.1//2.7.11.1 - Receptor protein-tyrosine kinase / Receptor protein tyrosine kinase // Non-specific serine/threonine protein kinase / Threonine-specific protein kinase (1 of 51)	GO:0005515	AT2G34930.1	disease resistance family protein / LRR family protein
S04_31012356	4	Phvul.004G099800	ChlB	Multi-year	PTHR24089:SF221 - PROTEIN MITOFERRINLIKE 1, CHLOROPLASTIC (1 of 1)		AT5G42130.1	Mitochondrial substrate carrier family protein
S05_28829663	5	Phvul.005G092600	Carotenoids	Multi-year	PTHR22957//PTHR22957:SF276 - TBC1 DOMAIN FAMILY MEMBER GTPASE-ACTIVATING PROTEIN // SUBFAMILY NOT NAMED (1 of 2)		AT4G27100.2	Ypt/Rab-GAP domain of gyp1p superfamily protein
S05_28829663	5	Phvul.005G092700	Carotenoids	Multi-year	PF02298 - Plastocyanin-like domain (Cu_bind_like) (1 of 53)	GO:0009055	AT3G20570.1	early nodulin-like protein 9
S05_28829663	5	Phvul.005G092800	Carotenoids	Multi-year	PTHR10984:SF37 - CELL REDOX HOMEOSTASIS PROTEIN-RELATED (1 of 2)	GO:0045454	AT3G20560.1	PDI-like 5-3
S05_28829663	5	Phvul.005G092900	Carotenoids	Multi-year	PTHR31312:SF2 - TWO-COMPONENT RESPONSE REGULATOR-LIKE APRR2 (1 of 4)		AT4G18020.2	CheY-like two-component responsive regulator family protein
S05_34259086	5	Phvul.005G112300	Carotenoids	1	PF06749 - Protein of unknown function (DUF1218) (DUF1218) (1 of 14)		AT2G32280.1	Protein of unknown function (DUF1218)
S05_34259086	5	Phvul.005G112400	Carotenoids	1	PTHR31352:SF5 - BETA-AMYLASE 5-RELATED (1 of 2)	GO:0016161,GO:0000272	AT2G32290.1	beta-amylase 6
S05_34259086	5	Phvul.005G112500	Carotenoids	1	PTHR23042//PTHR23042:SF56 - CIRCADIAN PROTEIN CLOCK/ARNT/BMAL/PAS // SUBFAMILY NOT NAMED (1 of 1)	GO:0046983	AT5G54680.1	basic helix-loop-helix (bHLH) DNA-binding superfamily protein
S05_34259086	5	Phvul.005G112600	Carotenoids	1	PF02298 - Plastocyanin-like domain (Cu_bind_like) (1 of 53)	GO:0009055	AT2G32300.1	uclacyanin 1
S05_34259086	5	Phvul.005G112700	Carotenoids	1	PF01657 - Salt stress response/antifungal (Stress-antifung) (1 of 85)		AT3G22060.1	Receptor-like protein kinase-related family protein
S05_34259086	5	Phvul.005G112800	Carotenoids	1	PF01657 - Salt stress response/antifungal (Stress-antifung) (1 of 85)		AT3G22060.1	Receptor-like protein kinase-related family protein
S05_34259086	5	Phvul.005G112900	Carotenoids	1	PTHR10811//PTHR10811:SF19 - FRINGE-RELATED // SUBFAMILY NOT NAMED (1 of 4)	GO:0016757,GO:0016020	AT1G05280.1	Protein of unknown function (DUF604)
S05_34259086	5	Phvul.005G113000	Carotenoids	1	PTHR10811//PTHR10811:SF19 - FRINGE-RELATED // SUBFAMILY NOT NAMED (1 of 4)	GO:0016757,GO:0016020	AT1G05280.1	Protein of unknown function (DUF604)
S05_34259086	5	Phvul.005G113100	Carotenoids	1	PTHR10811//PTHR10811:SF19 - FRINGE-RELATED // SUBFAMILY NOT NAMED (1 of 4)	GO:0016757,GO:0016020	AT4G15240.1	Protein of unknown function (DUF604)
S05_40619270	5	Phvul.005G180600	TotChl	2	PTHR31194:SF4 - ETHYLENE-RESPONSIVE TRANSCRIPTION FACTOR ERF003 (1 of 4)	GO:0006355,GO:0003700	AT5G25190.1	Integrase-type DNA-binding superfamily protein
S05_40619283	5	Phvul.005G180600	ChlB	Multi-year	PTHR31194:SF4 - ETHYLENE-RESPONSIVE TRANSCRIPTION FACTOR ERF003 (1 of 4)	GO:0006355,GO:0003700	AT5G25190.1	Integrase-type DNA-binding superfamily protein
S05_40619270	5	Phvul.005G180700	TotChl	2	PTHR24093:SF355 - ATPASE 1, PLASMA MEMBRANE-TYPE-RELATED (1 of 4)	GO:0046872,GO:0000166	AT1G80660.1	H(+)-ATPase 9
S05_40619283	5	Phvul.005G180700	ChlB	Multi-year	PTHR24093:SF355 - ATPASE 1, PLASMA MEMBRANE-TYPE-RELATED (1 of 4)	GO:0046872,GO:0000166	AT1G80660.1	H(+)-ATPase 9
S05_40619270	5	Phvul.005G180800	TotChl	2	PF14709 - double strand RNA binding domain from DEAD END PROTEIN 1 (DND1_DSRM) (1 of 5)		AT1G80650.1	RNAse THREE-like protein 1
S05_40619283	5	Phvul.005G180800	ChlB	Multi-year	PF14709 - double strand RNA binding domain from DEAD END PROTEIN 1 (DND1_DSRM) (1 of 5)		AT1G80650.1	RNAse THREE-like protein 1
S05_40619270	5	Phvul.005G180900	TotChl	2	PF14009 - Domain of unknown function (DUF4228) (DUF4228) (1 of 38)
S05_40619283	5	Phvul.005G180900	ChlB	Multi-year	PF14009 - Domain of unknown function (DUF4228) (DUF4228) (1 of 38)
S05_40619270	5	Phvul.005G181000	TotChl	2	2.7.11.1 - Non-specific serine/threonine protein kinase / Threonine-specific protein kinase (1 of 1198)	GO:0006468,GO:0004672	AT1G80640.1	Protein kinase superfamily protein
S05_40619283	5	Phvul.005G181000	ChlB	Multi-year	2.7.11.1 - Non-specific serine/threonine protein kinase / Threonine-specific protein kinase (1 of 1198)	GO:0006468,GO:0004672	AT1G80640.1	Protein kinase superfamily protein
S05_40619270	5	Phvul.005G181100	TotChl	2			AT1G15800.1
S05_40619283	5	Phvul.005G181100	ChlB	Multi-year			AT1G15800.1
S05_40619270	5	Phvul.005G181200	TotChl	2	K10268 - F-box and leucine-rich repeat protein 2/20 (FBXL2_20) (1 of 15)		AT1G80570.2	RNI-like superfamily protein
S05_40619283	5	Phvul.005G181200	ChlB	Multi-year	K10268 - F-box and leucine-rich repeat protein 2/20 (FBXL2_20) (1 of 15)		AT1G80570.2	RNI-like superfamily protein
S05_40619270	5	Phvul.005G181300	TotChl	2	PTHR23042//PTHR23042:SF57 - CIRCADIAN PROTEIN CLOCK/ARNT/BMAL/PAS // SUBFAMILY NOT NAMED (1 of 13)	GO:0046983	AT4G37850.1	basic helix-loop-helix (bHLH) DNA-binding superfamily protein
S05_40619283	5	Phvul.005G181300	ChlB	Multi-year	PTHR23042//PTHR23042:SF57 - CIRCADIAN PROTEIN CLOCK/ARNT/BMAL/PAS // SUBFAMILY NOT NAMED (1 of 13)	GO:0046983	AT4G37850.1	basic helix-loop-helix (bHLH) DNA-binding superfamily protein
S05_40619270	5	Phvul.005G181400	TotChl	2	PTHR23042//PTHR23042:SF57 - CIRCADIAN PROTEIN CLOCK/ARNT/BMAL/PAS // SUBFAMILY NOT NAMED (1 of 13)	GO:0046983	AT4G37850.1	basic helix-loop-helix (bHLH) DNA-binding superfamily protein
S05_40619283	5	Phvul.005G181400	ChlB	Multi-year	PTHR23042//PTHR23042:SF57 - CIRCADIAN PROTEIN CLOCK/ARNT/BMAL/PAS // SUBFAMILY NOT NAMED (1 of 13)	GO:0046983	AT4G37850.1	basic helix-loop-helix (bHLH) DNA-binding superfamily protein
S05_40619270	5	Phvul.005G181500	TotChl	2	K10632 - BRCA1-associated protein (BRAP) (1 of 2)	GO:0008270,GO:0005515	AT2G26000.2	zinc finger (C3HC4-type RING finger) family protein
S05_40619283	5	Phvul.005G181500	ChlB	Multi-year	K10632 - BRCA1-associated protein (BRAP) (1 of 2)	GO:0008270,GO:0005515	AT2G26000.2	zinc finger (C3HC4-type RING finger) family protein
S05_40619270	5	Phvul.005G181600	TotChl	2	1.1.1.85 - 3-isopropylmalate dehydrogenase / IMDH (1 of 1)	GO:0055114,GO:0016616,GO:0051287,GO:0000287	AT1G80560.1	isopropylmalate dehydrogenase 2
S05_40619283	5	Phvul.005G181600	ChlB	Multi-year	1.1.1.85 - 3-isopropylmalate dehydrogenase / IMDH (1 of 1)	GO:0055114,GO:0016616,GO:0051287,GO:0000287	AT1G80560.1	isopropylmalate dehydrogenase 2
S05_40619270	5	Phvul.005G181700	TotChl	2	PTHR31096:SF16 - ACT DOMAIN-CONTAINING PROTEIN (1 of 2)		AT1G16880.1	uridylyltransferase-related
S05_40619283	5	Phvul.005G181700	ChlB	Multi-year	PTHR31096:SF16 - ACT DOMAIN-CONTAINING PROTEIN (1 of 2)		AT1G16880.1	uridylyltransferase-related
S05_40685667	5	Phvul.005G181800	Carotenoids	Multi-year	PTHR31429:SF3 - WRKY TRANSCRIPTION FACTOR 40-RELATED (1 of 4)	GO:0043565,GO:0006355,GO:0003700	AT1G80840.1	WRKY DNA-binding protein 40
S05_40619270	5	Phvul.005G181800	TotChl	2	PTHR31429:SF3 - WRKY TRANSCRIPTION FACTOR 40-RELATED (1 of 4)	GO:0043565,GO:0006355,GO:0003700	AT1G80840.1	WRKY DNA-binding protein 40
S05_40619283	5	Phvul.005G181800	ChlB	Multi-year	PTHR31429:SF3 - WRKY TRANSCRIPTION FACTOR 40-RELATED (1 of 4)	GO:0043565,GO:0006355,GO:0003700	AT1G80840.1	WRKY DNA-binding protein 40
S05_40685667	5	Phvul.005G181900	Carotenoids	Multi-year	PTHR24347:SF199 - CBL-INTERACTING SERINE/THREONINE-PROTEIN KINASE 25-RELATED (1 of 3)	GO:0007165	AT5G10930.1	CBL-interacting protein kinase 5
S05_40619270	5	Phvul.005G181900	TotChl	2	PTHR24347:SF199 - CBL-INTERACTING SERINE/THREONINE-PROTEIN KINASE 25-RELATED (1 of 3)	GO:0007165	AT5G10930.1	CBL-interacting protein kinase 5
S05_40619283	5	Phvul.005G181900	ChlB	Multi-year	PTHR24347:SF199 - CBL-INTERACTING SERINE/THREONINE-PROTEIN KINASE 25-RELATED (1 of 3)	GO:0007165	AT5G10930.1	CBL-interacting protein kinase 5
S05_40685667	5	Phvul.005G182000	Carotenoids	Multi-year	K03322 - manganese transport protein (mntH) (1 of 2)	GO:0016020,GO:0006810,GO:0005215	AT1G15960.1	NRAMP metal ion transporter 6
S05_40619270	5	Phvul.005G182000	TotChl	2	K03322 - manganese transport protein (mntH) (1 of 2)	GO:0016020,GO:0006810,GO:0005215	AT1G15960.1	NRAMP metal ion transporter 6
S05_40619283	5	Phvul.005G182000	ChlB	Multi-year	K03322 - manganese transport protein (mntH) (1 of 2)	GO:0016020,GO:0006810,GO:0005215	AT1G15960.1	NRAMP metal ion transporter 6
S05_40685667	5	Phvul.005G182100	Carotenoids	Multi-year	PTHR10366//PTHR10366:SF467 - NAD DEPENDENT EPIMERASE/DEHYDRATASE // SUBFAMILY NOT NAMED (1 of 1)	GO:0050662,GO:0003824	AT1G15950.1	cinnamoyl coa reductase 1
S05_40685667	5	Phvul.005G182200	Carotenoids	Multi-year	K02951 - small subunit ribosomal protein S12e (RP-S12e, RPS12) (1 of 3)	GO:0006412,GO:0005840,GO:0005622,GO:0003735	AT2G32060.1	Ribosomal protein L7Ae/L30e/S12e/Gadd45 family protein
S05_40685667	5	Phvul.005G182300	Carotenoids	Multi-year	PF01535//PF13041//PF13812 - PPR repeat (PPR) // PPR repeat family (PPR_2) // Pentatricopeptide repeat domain (PPR_3) (1 of 46)		AT1G80550.1	Pentatricopeptide repeat (PPR) superfamily protein
S05_40685667	5	Phvul.005G182400	Carotenoids	Multi-year	PTHR19139:SF170 - AQUAPORIN NIP6-1 (1 of 2)	GO:0016020,GO:0006810,GO:0005215	AT1G80760.1	NOD26-like intrinsic protein 6;1
S05_40685667	5	Phvul.005G182500	Carotenoids	Multi-year	PF10043 - Predicted periplasmic lipoprotein (DUF2279) (DUF2279) (1 of 1)		AT1G15900.1
S05_40685667	5	Phvul.005G182600	Carotenoids	Multi-year	2.4.1.69 - Galactoside 2-alpha-L-fucosyltransferase / Secretor-type beta-galactoside alpha-1->2 fucosyltransferase (1 of 6)	GO:0042546,GO:0016020,GO:0008107	AT2G03220.1	fucosyltransferase 1
S05_40685667	5	Phvul.005G182700	Carotenoids	Multi-year	K15901 - EKC/KEOPS complex subunit CGI121/TPRKB (CGI121, TPRKB) (1 of 1)		AT4G34412.1
S05_40685667	5	Phvul.005G182800	Carotenoids	Multi-year	PF15054 - Domain of unknown function (DUF4535) (DUF4535) (1 of 4)		AT4G25225.1
S05_40685667	5	Phvul.005G182900	Carotenoids	Multi-year	KOG0198 - MEKK and related serine/threonine protein kinases (1 of 35)	GO:0006468,GO:0005524,GO:0004672	AT1G80870.1	Protein kinase superfamily protein
S05_40685667	5	Phvul.005G183000	Carotenoids	Multi-year	PF01535//PF13041//PF13812 - PPR repeat (PPR) // PPR repeat family (PPR_2) // Pentatricopeptide repeat domain (PPR_3) (1 of 46)		AT1G80880.1	Tetratricopeptide repeat (TPR)-like superfamily protein
S05_40685667	5	Phvul.005G183100	Carotenoids	Multi-year	PTHR13890:SF5 - MAGNESIUM TRANSPORTER MRS2-1-RELATED (1 of 1)		AT1G16010.1	magnesium transporter 2
S06_1824892	6	Phvul.006G006300	TotChl	2	PTHR36399:SF1 - NAD(P)H DEHYDROGENASE 18 (1 of 2)		AT5G43750.1	NAD(P)H dehydrogenase 18
S06_1824892	6	Phvul.006G006300	ChlB	2	PTHR36399:SF1 - NAD(P)H DEHYDROGENASE 18 (1 of 2)		AT5G43750.1	NAD(P)H dehydrogenase 18
S06_17650648	6	Phvul.006G065400	ChlB	2	PTHR23076:SF70 - ATP-DEPENDENT ZINC METALLOPROTEASE FTSH 7, CHLOROPLASTIC-RELATED (1 of 2)	GO:0005524,GO:0006508,GO:0004222	AT5G58870.1	FTSH protease 9
S06_17650648	6	Phvul.006G065500	ChlB	2	PTHR33870:SF4 - GB (1 of 3)		AT2G29620.1
S06_17650648	6	Phvul.006G065600	ChlB	2	PTHR30620:SF33 - BETA-D-GLUCAN EXOHYDROLASE-LIKE PROTEIN-RELATED (1 of 1)	GO:0005975,GO:0004553	AT3G47000.1	Glycosyl hydrolase family protein
S06_17650648	6	Phvul.006G065700	ChlB	2	PTHR24078:SF261 - DNAJ (HSP40) HOMOLOG, SUBFAMILY A, MEMBER 3A (1 of 6)		AT5G58900.1	Homeodomain-like transcriptional regulator
S06_17650648	6	Phvul.006G065800	ChlB	2	PTHR11709:SF103 - LACCASE-16 (1 of 7)	GO:0005507,GO:0055114,GO:0016491	AT2G38080.1	Laccase/Diphenol oxidase family protein
S06_17650648	6	Phvul.006G065900	ChlB	2	PTHR11654//PTHR11654:SF166 - OLIGOPEPTIDE TRANSPORTER-RELATED // SUBFAMILY NOT NAMED (1 of 2)	GO:0055085,GO:0016021,GO:0016020,GO:0006810,GO:0005215	AT3G54140.1	peptide transporter 1
S06_18249900	6	Phvul.006G069700	ChlB	Multi-year	K04646 - clathrin heavy chain (CLTC) (1 of 3)	GO:0030132,GO:0030130,GO:0016192,GO:0006886,GO:0005198	AT3G11130.1	Clathrin, heavy chain
S06_18249900	6	Phvul.006G069800	ChlB	Multi-year	K12819 - pre-mRNA-processing factor SLU7 (SLU7) (1 of 1)		AT1G65660.1	Pre-mRNA splicing Prp18-interacting factor
S06_18249900	6	Phvul.006G069900	ChlB	Multi-year	K01103 - 6-phosphofructo-2-kinase / fructose-2,6-biphosphatase 3&#160 (PFKFB3) (1 of 1)	GO:0006000,GO:0005524,GO:0003873,GO:0006003,GO:0003824	AT1G07110.1	fructose-2,6-bisphosphatase
S06_18249900	6	Phvul.006G070000	ChlB	Multi-year	PTHR14155:SF135 - RING-H2 FINGER PROTEIN ATL63 (1 of 3)	GO:0008270,GO:0005515	AT5G58580.1	TOXICOS EN LEVADURA 63
S06_18249900	6	Phvul.006G070100	ChlB	Multi-year	PTHR14155:SF100 - RING-H2 FINGER PROTEIN ATL66 (1 of 3)	GO:0008270,GO:0005515	AT3G05200.1	RING/U-box superfamily protein
S06_18249900	6	Phvul.006G070200	ChlB	Multi-year	PTHR11040:SF26 - ZINC TRANSPORTER 6, CHLOROPLASTIC (1 of 2)	GO:0055085,GO:0046873,GO:0030001,GO:0016020	AT2G30080.1	ZIP metal ion transporter family
S06_18249900	6	Phvul.006G070300	ChlB	Multi-year	PF15011 - Casein Kinase 2 substrate (CK2S) (1 of 3)		AT5G43822.1	Pentatricopeptide repeat (PPR) superfamily protein
S06_18249900	6	Phvul.006G070400	ChlB	Multi-year	PF02151//PF13474 - UvrB/uvrC motif (UVR) // SnoaL-like domain (SnoaL_3) (1 of 2)	GO:0005515	AT3G09250.1	Nuclear transport factor 2 (NTF2) family protein
S06_18249900	6	Phvul.006G070500	ChlB	Multi-year	PF02151//PF13474 - UvrB/uvrC motif (UVR) // SnoaL-like domain (SnoaL_3) (1 of 2)	GO:0005515	AT3G09250.1	Nuclear transport factor 2 (NTF2) family protein
S06_18249900	6	Phvul.006G070600	ChlB	Multi-year	PTHR23091:SF221 - GCN5-RELATED N-ACETYLTRANSFERASE (GNAT) FAMILY PROTEIN (1 of 4)	GO:0008080	AT2G30090.1	Acyl-CoA N-acyltransferases (NAT) superfamily protein
S06_23098526	6	Phvul.006G121600	ChlB	1	PTHR12357//PTHR12357:SF22 - YTH YT521-B HOMOLOGY DOMAIN-CONTAINING // SUBFAMILY NOT NAMED (1 of 2)		AT1G48110.2	evolutionarily conserved C-terminal region 7
S06_23098526	6	Phvul.006G121700	ChlB	1	PTHR24031:SF255 - DEAD-BOX ATP-DEPENDENT RNA HELICASE 40 (1 of 1)	GO:0005515,GO:0016787,GO:0005524,GO:0003677	AT3G06480.1	DEAD box RNA helicase family protein
S06_23098526	6	Phvul.006G121800	ChlB	1	PTHR10694:SF33 - TRANSCRIPTION FACTOR JUMONJI (JMJ) FAMILY PROTEIN / ZINC FINGER (C5HC2 TYPE) FAMILY PROTEIN (1 of 3)		AT5G46910.1	Transcription factor jumonji (jmj) family protein / zinc finger (C5HC2 type) family protein
S06_23098526	6	Phvul.006G121900	ChlB	1			AT5G23240.1	DNAJ heat shock N-terminal domain-containing protein
S06_23098526	6	Phvul.006G122000	ChlB	1	K12859 - U5 snRNP protein, DIM1 family (TXNL4A, DIB1) (1 of 2)	GO:0045454,GO:0005681,GO:0000398	AT5G08290.1	mRNA splicing factor, thioredoxin-like U5 snRNP
S06_23098526	6	Phvul.006G122100	ChlB	1	K15121 - solute carrier family 25, member 44 (SLC25A44) (1 of 6)		AT5G15640.1	Mitochondrial substrate carrier family protein
S06_23098526	6	Phvul.006G122200	ChlB	1	K07937 - ADP-ribosylation factor 1 (ARF1) (1 of 8)		AT2G47170.1	Ras-related small GTP-binding family protein
S06_23098526	6	Phvul.006G122300	ChlB	1	PTHR11934:SF8 - RIBOSE-5-PHOSPHATE ISOMERASE 4, CHLOROPLASTIC-RELATED (1 of 1)	GO:0009052,GO:0004751	AT5G44520.1	NagB/RpiA/CoA transferase-like superfamily protein
S06_23098526	6	Phvul.006G122400	ChlB	1
S06_23098526	6	Phvul.006G122500	ChlB	1	K17268 - coatomer protein complex, subunit epsilon (COPE) (1 of 1)	GO:0006890,GO:0005198	AT1G30630.1	Coatomer epsilon subunit
S06_23098526	6	Phvul.006G122600	ChlB	1	K12448 - UDP-arabinose 4-epimerase (UXE, uxe) (1 of 2)		AT1G30620.1	NAD(P)-binding Rossmann-fold superfamily protein
S06_23098526	6	Phvul.006G122700	ChlB	1			AT1G53645.1	hydroxyproline-rich glycoprotein family protein
S06_23098526	6	Phvul.006G122800	ChlB	1	K02206 - cyclin-dependent kinase 2 (CDK2) (1 of 3)	GO:0006468,GO:0005524,GO:0004672	AT3G48750.1	cell division control 2
S06_23098526	6	Phvul.006G122900	ChlB	1	6.2.1.1//6.2.1.2 - Acetate--CoA ligase / Acyl-activating enzyme // Butyrate--CoA ligase / Fatty acid thiokinase (medium chain) (1 of 3)	GO:0008152,GO:0003824	AT3G16910.1	acyl-activating enzyme 7
S06_23899103	6	Phvul.006G130500	TotChl	1	PTHR31707:SF41 - GENOMIC DNA, CHROMOSOME 3, TAC CLONE:K14A17 (1 of 2)	GO:0004857	AT1G02550.1	Plant invertase/pectin methylesterase inhibitor superfamily protein
S06_23899022	6	Phvul.006G130500	ChlB	Multi-year	PTHR31707:SF41 - GENOMIC DNA, CHROMOSOME 3, TAC CLONE:K14A17 (1 of 2)	GO:0004857	AT1G02550.1	Plant invertase/pectin methylesterase inhibitor superfamily protein
S06_23899103	6	Phvul.006G130600	TotChl	1	PTHR31707:SF41 - GENOMIC DNA, CHROMOSOME 3, TAC CLONE:K14A17 (1 of 2)	GO:0004857	AT3G36659.1	Plant invertase/pectin methylesterase inhibitor superfamily protein
S06_23899022	6	Phvul.006G130600	ChlB	Multi-year	PTHR31707:SF41 - GENOMIC DNA, CHROMOSOME 3, TAC CLONE:K14A17 (1 of 2)	GO:0004857	AT3G36659.1	Plant invertase/pectin methylesterase inhibitor superfamily protein
S06_23899103	6	Phvul.006G130611	TotChl	1	4.1.1.28 - Aromatic-L-amino-acid decarboxylase / Tryptophan decarboxylase (1 of 1)	GO:0030170,GO:0019752,GO:0016831	AT2G20340.1	Pyridoxal phosphate (PLP)-dependent transferases superfamily protein
S06_23899022	6	Phvul.006G130611	ChlB	Multi-year	4.1.1.28 - Aromatic-L-amino-acid decarboxylase / Tryptophan decarboxylase (1 of 1)	GO:0030170,GO:0019752,GO:0016831	AT2G20340.1	Pyridoxal phosphate (PLP)-dependent transferases superfamily protein
S06_23899103	6	Phvul.006G130622	TotChl	1	PTHR31301:SF15 - LOB DOMAIN-CONTAINING PROTEIN 4 (1 of 4)		AT1G31320.1	LOB domain-containing protein 4
S06_23899022	6	Phvul.006G130622	ChlB	Multi-year	PTHR31301:SF15 - LOB DOMAIN-CONTAINING PROTEIN 4 (1 of 4)		AT1G31320.1	LOB domain-containing protein 4
S06_23899103	6	Phvul.006G130700	TotChl	1	PTHR18901//PTHR18901:SF28 - 2-DEOXYGLUCOSE-6-PHOSPHATE PHOSPHATASE 2 // SUBFAMILY NOT NAMED (1 of 1)		AT5G45170.1	Haloacid dehalogenase-like hydrolase (HAD) superfamily protein
S06_23899022	6	Phvul.006G130700	ChlB	Multi-year	PTHR18901//PTHR18901:SF28 - 2-DEOXYGLUCOSE-6-PHOSPHATE PHOSPHATASE 2 // SUBFAMILY NOT NAMED (1 of 1)		AT5G45170.1	Haloacid dehalogenase-like hydrolase (HAD) superfamily protein
S06_23899103	6	Phvul.006G130800	TotChl	1	PTHR11649:SF65 - PROTEIN ROOT HAIR DEFECTIVE 3 HOMOLOG 2 (1 of 1)		AT5G45160.1	Root hair defective 3 GTP-binding protein (RHD3)
S06_23899022	6	Phvul.006G130800	ChlB	Multi-year	PTHR11649:SF65 - PROTEIN ROOT HAIR DEFECTIVE 3 HOMOLOG 2 (1 of 1)		AT5G45160.1	Root hair defective 3 GTP-binding protein (RHD3)
S06_23899103	6	Phvul.006G130900	TotChl	1	PTHR15140 - TUBULIN-SPECIFIC CHAPERONE E (1 of 1)		AT1G71440.1	tubulin folding cofactor E / Pfifferling (PFI)
S06_23899022	6	Phvul.006G130900	ChlB	Multi-year	PTHR15140 - TUBULIN-SPECIFIC CHAPERONE E (1 of 1)		AT1G71440.1	tubulin folding cofactor E / Pfifferling (PFI)
S06_23899103	6	Phvul.006G131100	TotChl	1	K11717 - cysteine desulfurase / selenocysteine lyase (sufS) (1 of 1)		AT1G08490.1	chloroplastic NIFS-like cysteine desulfurase
S06_23899022	6	Phvul.006G131100	ChlB	Multi-year	K11717 - cysteine desulfurase / selenocysteine lyase (sufS) (1 of 1)		AT1G08490.1	chloroplastic NIFS-like cysteine desulfurase
S07_1457666	7	Phvul.007G020300	TotChl	Multi-year	K14007 - protein transport protein SEC24 (SEC24) (1 of 3)	GO:0030127,GO:0008270,GO:0006888,GO:0006886	AT4G32640.1	Sec23/Sec24 protein transport family protein
S07_1457666	7	Phvul.007G020400	TotChl	Multi-year	PTHR24015:SF419 - NUCLEOTIDE-DIPHOSPHO-SUGAR TRANSFERASE DOMAIN-CONTAINING PROTEIN-RELATED (1 of 5)		AT1G14590.1	Nucleotide-diphospho-sugar transferase family protein
S07_1457666	7	Phvul.007G020500	TotChl	Multi-year	PTHR23084:SF119 - PROTEIN ACCUMULATION AND REPLICATION OF CHLOROPLASTS 3 (1 of 1)		AT1G75010.1	GTP binding
S07_1457666	7	Phvul.007G020600	TotChl	Multi-year	PTHR11926//PTHR11926:SF384 - GLUCOSYL/GLUCURONOSYL TRANSFERASES // SUBFAMILY NOT NAMED (1 of 11)	GO:0016758,GO:0008152	AT2G15480.2	UDP-glucosyl transferase 73B5
S07_1457666	7	Phvul.007G020700	TotChl	Multi-year	PTHR11926//PTHR11926:SF384 - GLUCOSYL/GLUCURONOSYL TRANSFERASES // SUBFAMILY NOT NAMED (1 of 11)	GO:0016758,GO:0008152	AT2G15480.2	UDP-glucosyl transferase 73B5
S07_1457666	7	Phvul.007G020800	TotChl	Multi-year	PTHR11926//PTHR11926:SF384 - GLUCOSYL/GLUCURONOSYL TRANSFERASES // SUBFAMILY NOT NAMED (1 of 11)	GO:0016758,GO:0008152	AT4G34131.1	UDP-glucosyl transferase 73B3
S07_1457666	7	Phvul.007G020900	TotChl	Multi-year	PTHR10593//PTHR10593:SF50 - SERINE/THREONINE-PROTEIN KINASE RIO // SUBFAMILY NOT NAMED (1 of 3)		AT2G02080.1	indeterminate(ID)-domain 4
S07_1457666	7	Phvul.007G021000	TotChl	Multi-year	K02729 - 20S proteasome subunit alpha 5 (PSMA5) (1 of 2)	GO:0019773,GO:0006511,GO:0004175,GO:0051603,GO:0005839,GO:0004298	AT3G14290.1	20S proteasome alpha subunit E2
S07_1457666	7	Phvul.007G021100	TotChl	Multi-year	PF01535//PF13041 - PPR repeat (PPR) // PPR repeat family (PPR_2) (1 of 197)		AT2G35130.1	Tetratricopeptide repeat (TPR)-like superfamily protein
S07_1457666	7	Phvul.007G021200	TotChl	Multi-year	4.1.1.33 - Diphosphomevalonate decarboxylase / Mevalonate pyrophosphate decarboxylase (1 of 1)	GO:0005524,GO:0016831,GO:0008299	AT3G54250.1	GHMP kinase family protein
S07_1457666	7	Phvul.007G021300	TotChl	Multi-year	PTHR32285:SF52 - PROTEIN TRICHOME BIREFRINGENCE-LIKE 36 (1 of 2)		AT3G54260.1	TRICHOME BIREFRINGENCE-LIKE 36
S07_3329188	7	Phvul.007G039900	Carotenoids	1	KOG3012 - Uncharacterized conserved protein (1 of 1)		AT2G15240.1	UNC-50 family protein
S07_3329188	7	Phvul.007G040000	Carotenoids	1	KOG4055 - Uncharacterized conserved protein (1 of 1)		AT2G15270.1
S07_3329188	7	Phvul.007G040100	Carotenoids	1	PTHR10994:SF77 - RETICULON-LIKE PROTEIN B10-RELATED (1 of 1)		AT3G19460.1	Reticulon family protein
S07_3329188	7	Phvul.007G040200	Carotenoids	1	PTHR10783//PTHR10783:SF47 - XENOTROPIC AND POLYTROPIC RETROVIRUS RECEPTOR 1-RELATED // SUBFAMILY NOT NAMED (1 of 1)		AT2G26660.1	SPX domain gene 2
S07_3329188	7	Phvul.007G040300	Carotenoids	1	PTHR34548:SF2 - PROTEIN TIC 21, CHLOROPLASTIC (1 of 1)		AT2G15290.1	translocon at inner membrane of chloroplasts 21
S07_3329188	7	Phvul.007G040400	Carotenoids	1	PTHR27008:SF42 - LEUCINE-RICH REPEAT PROTEIN KINASE-LIKE PROTEIN (1 of 1)	GO:0005515,GO:0006468,GO:0004672	AT4G34220.1	Leucine-rich repeat protein kinase family protein
S07_3329188	7	Phvul.007G040500	Carotenoids	1	PF03629 - Domain of unknown function (DUF303) (DUF303) (1 of 3)		AT4G34215.2	Domain of unknown function (DUF303)
S07_3329188	7	Phvul.007G040600	Carotenoids	1	1.1.1.95 - Phosphoglycerate dehydrogenase / Phosphoglyceric acid dehydrogenase (1 of 2)	GO:0016597,GO:0008152,GO:0055114,GO:0051287,GO:0016616	AT4G34200.1	D-3-phosphoglycerate dehydrogenase
S07_3329188	7	Phvul.007G040700	Carotenoids	1	2.7.1.100 - S-methyl-5-thioribose kinase / MTR kinase (1 of 2)		AT1G49820.1	S-methyl-5-thioribose kinase
S07_3329188	7	Phvul.007G040800	Carotenoids	1	2.7.1.100 - S-methyl-5-thioribose kinase / MTR kinase (1 of 2)		AT1G49820.1	S-methyl-5-thioribose kinase
S07_3329188	7	Phvul.007G040900	Carotenoids	1	PF04450 - Peptidase of plants and bacteria (BSP) (1 of 3)		AT2G15220.1	Plant basic secretory protein (BSP) family protein
S07_3329188	7	Phvul.007G041000	Carotenoids	1	PF04450 - Peptidase of plants and bacteria (BSP) (1 of 3)		AT2G15220.1	Plant basic secretory protein (BSP) family protein
S07_3329188	7	Phvul.007G041100	Carotenoids	1
S07_3329188	7	Phvul.007G041200	Carotenoids	1	PTHR16223:SF17 - BASIC HELIX-LOOP-HELIX (BHLH) DNA-BINDING SUPERFAMILY PROTEIN-RELATED (1 of 1)		AT3G19500.1	basic helix-loop-helix (bHLH) DNA-binding superfamily protein
S07_3329188	7	Phvul.007G041300	Carotenoids	1			AT2G15020.1
S07_29306628	7	Phvul.007G174600	Carotenoids	Multi-year	PTHR23083//PTHR23083:SF430 - TETRATRICOPEPTIDE REPEAT PROTEIN, TPR // SUBFAMILY NOT NAMED (1 of 2)		AT4G02680.1	ETO1-like 1
S07_29306628	7	Phvul.007G174700	Carotenoids	Multi-year	PTHR13832:SF347 - PROTEIN PHOSPHATASE 2C 50-RELATED (1 of 1)	GO:0006468,GO:0005524,GO:0004672,GO:0003824,GO:0006470,GO:0004722	AT3G63340.1	Protein phosphatase 2C family protein
S07_29306628	7	Phvul.007G174800	Carotenoids	Multi-year	PTHR10015//PTHR10015:SF160 - HEAT SHOCK TRANSCRIPTION FACTOR // SUBFAMILY NOT NAMED (1 of 2)	GO:0043565,GO:0006355,GO:0005634,GO:0003700	AT3G22830.1	heat shock transcription factor A6B
S07_29306628	7	Phvul.007G174850	Carotenoids	Multi-year	PF14111 - Domain of unknown function (DUF4283) (DUF4283) (1 of 81)
S07_29306628	7	Phvul.007G174900	Carotenoids	Multi-year	PTHR10593:SF20 - INDETERMINATE-DOMAIN 12 PROTEIN (1 of 2)	GO:0006355,GO:0003676	AT4G02670.1	indeterminate(ID)-domain 12
S07_29306628	7	Phvul.007G174950	Carotenoids	Multi-year
S07_29306628	7	Phvul.007G175000	Carotenoids	Multi-year	PTHR12461:SF16 - 2-OXOGLUTARATE (2OG) AND FE(II)-DEPENDENT OXYGENASE SUPERFAMILY PROTEIN (1 of 1)		AT5G19840.1	2-oxoglutarate (2OG) and Fe(II)-dependent oxygenase superfamily protein
S07_29306628	7	Phvul.007G175100	Carotenoids	Multi-year	PTHR16092 - SEC3/SYNTAXIN-RELATED (1 of 3)		AT1G47550.1	exocyst complex component sec3A
S07_29306628	7	Phvul.007G175200	Carotenoids	Multi-year	PTHR10891:SF568 - CALCIUM-BINDING PROTEIN CML41-RELATED (1 of 2)
S07_31201555	7	Phvul.007G191500	Carotenoids	Multi-year	PTHR12847:SF6 - ABC TRANSPORTER I FAMILY MEMBER 19-RELATED (1 of 1)	GO:0016887,GO:0005524	AT1G03905.1	P-loop containing nucleoside triphosphate hydrolases superfamily protein
S07_31201555	7	Phvul.007G191600	Carotenoids	Multi-year	K10841 - DNA excision repair protein ERCC-6 (ERCC6, CSB, RAD26) (1 of 1)	GO:0005524	AT2G18760.1	chromatin remodeling 8
S07_31201555	7	Phvul.007G191700	Carotenoids	Multi-year	PTHR12847:SF3 - NECAP-LIKE PROTEIN CG9132 (1 of 1)	GO:0016020,GO:0006897	AT1G03900.1	non-intrinsic ABC protein 4
S07_31201555	7	Phvul.007G191800	Carotenoids	Multi-year	K12667 - oligosaccharyltransferase complex subunit delta (ribophorin II) (SWP1, RPN2) (1 of 2)	GO:0016021,GO:0008250,GO:0006487	AT4G21150.3	ribophorin II (RPN2) family protein
S07_31201555	7	Phvul.007G191900	Carotenoids	Multi-year	PTHR10108:SF906 - METHYLTRANSFERASE PMT1-RELATED (1 of 4)	GO:0008168	AT1G04430.2	S-adenosyl-L-methionine-dependent methyltransferases superfamily protein
S07_31201555	7	Phvul.007G192000	Carotenoids	Multi-year	K08880 - serine/threonine kinase 19 [EC:2.7.11.1] (STK19) (1 of 1)		AT2G20495.1
S07_31201555	7	Phvul.007G192100	Carotenoids	Multi-year	PF02365 - No apical meristem (NAM) protein (NAM) (1 of 91)	GO:0006355,GO:0003677	AT4G28530.1	NAC domain containing protein 74
S08_8912268	8	Phvul.008G089100	TotChl	Multi-year	PTHR12725:SF55 - F14L17.7 PROTEIN (1 of 2)		AT1G14310.1	Haloacid dehalogenase-like hydrolase (HAD) superfamily protein
S08_8912268	8	Phvul.008G089200	TotChl	Multi-year	PTHR31087:SF11 - PROTEIN LURP-ONE-RELATED 1-RELATED (1 of 9)		AT5G01750.2	Protein of unknown function (DUF567)
S08_8912268	8	Phvul.008G089300	TotChl	Multi-year	PTHR31087:SF11 - PROTEIN LURP-ONE-RELATED 1-RELATED (1 of 9)		AT5G01750.2	Protein of unknown function (DUF567)
S08_8912268	8	Phvul.008G089400	TotChl	Multi-year	PTHR31087:SF11 - PROTEIN LURP-ONE-RELATED 1-RELATED (1 of 9)		AT5G01750.2	Protein of unknown function (DUF567)
S08_8912268	8	Phvul.008G089500	TotChl	Multi-year	PF01535//PF13041 - PPR repeat (PPR) // PPR repeat family (PPR_2) (1 of 197)		AT2G38420.1	Pentatricopeptide repeat (PPR) superfamily protein
S08_20435750	8	Phvul.008G128500	TotChl	1	PTHR32212:SF126 - EMB (1 of 24)	GO:0005515	AT3G49030.1	FBD, F-box and Leucine Rich Repeat domains containing protein
S08_20435750	8	Phvul.008G128500	ChlB	1	PTHR32212:SF126 - EMB (1 of 24)	GO:0005515	AT3G49030.1	FBD, F-box and Leucine Rich Repeat domains containing protein
S08_20435750	8	Phvul.008G128600	TotChl	1	K00895 - pyrophosphate--fructose-6-phosphate 1-phosphotransferase (E2.7.1.90, pfk) (1 of 4)		AT1G76550.1	Phosphofructokinase family protein
S08_20435750	8	Phvul.008G128600	ChlB	1	K00895 - pyrophosphate--fructose-6-phosphate 1-phosphotransferase (E2.7.1.90, pfk) (1 of 4)		AT1G76550.1	Phosphofructokinase family protein
S08_41560414	8	Phvul.008G151600	TotChl	2			AT5G14410.1
S08_41560414	8	Phvul.008G151600	ChlB	2			AT5G14410.1
S08_61730108	8	Phvul.008G272900	ChlB	1	PF00628//PF01426 - PHD-finger (PHD) // BAH domain (BAH) (1 of 4)	GO:0003682,GO:0005515	AT3G20280.1	RING/FYVE/PHD zinc finger superfamily protein
S08_61730108	8	Phvul.008G273000	ChlB	1	PTHR10504:SF73 - PROTEIN C05C9.1 (1 of 3)	GO:0008289	AT1G04970.1	lipid-binding serum glycoprotein family protein
S08_61730108	8	Phvul.008G273100	ChlB	1	K15423 - serine/threonine-protein phosphatase 4 catalytic subunit (PPP4C) (1 of 1)	GO:0016787	AT5G55260.1	protein phosphatase X 2
S08_61730108	8	Phvul.008G273200	ChlB	1	K08503 - syntaxin of plants SYP5 (SYP5) (1 of 2)	GO:0005515	AT1G16240.2	syntaxin of plants 51
S08_61730108	8	Phvul.008G273300	ChlB	1	2.3.1.75 - Long-chain-alcohol O-fatty-acyltransferase / Wax synthase (1 of 7)		AT5G55340.1	MBOAT (membrane bound O-acyl transferase) family protein
S08_61730108	8	Phvul.008G273400	ChlB	1	PTHR22884:SF340 - HISTONE-LYSINE N-METHYLTRANSFERASE SU(VAR)3-9-RELATED (1 of 2)		AT5G55390.1	ENHANCED DOWNY MILDEW 2
S08_61730108	8	Phvul.008G273500	ChlB	1	PTHR19961:SF37 - FIMBRIN-1-RELATED (1 of 1)	GO:0005515	AT4G26700.1	fimbrin 1
S08_61730108	8	Phvul.008G273600	ChlB	1	PF00560//PF08263//PF13855 - Leucine Rich Repeat (LRR_1) // Leucine rich repeat N-terminal domain (LRRNT_2) // Leucine rich repeat (LRR_8) (1 of 49)	GO:0005515	AT1G45616.1	receptor like protein 6
S08_61730108	8	Phvul.008G273700	ChlB	1	PF00560//PF13855 - Leucine Rich Repeat (LRR_1) // Leucine rich repeat (LRR_8) (1 of 35)	GO:0005515	AT2G33060.1	receptor like protein 27
S08_61730108	8	Phvul.008G273801	ChlB	1	KOG4579 - Leucine-rich repeat (LRR) protein associated with apoptosis in muscle tissue (1 of 14)	GO:0005515	AT3G24982.1	receptor like protein 40
S08_61730108	8	Phvul.008G273900	ChlB	1	PF00560//PF08263//PF13855 - Leucine Rich Repeat (LRR_1) // Leucine rich repeat N-terminal domain (LRRNT_2) // Leucine rich repeat (LRR_8) (1 of 49)	GO:0005515	AT2G15080.2	receptor like protein 19
S08_61730108	8	Phvul.008G274000	ChlB	1	PF00560//PF08263//PF13855 - Leucine Rich Repeat (LRR_1) // Leucine rich repeat N-terminal domain (LRRNT_2) // Leucine rich repeat (LRR_8) (1 of 49)	GO:0005515	AT3G11010.1	receptor like protein 34
S08_62060162	8	Phvul.008G277800	TotChl	Multi-year	PTHR23416:SF56 - SERINE ACETYLTRANSFERASE 1, CHLOROPLASTIC-RELATED (1 of 2)	GO:0009001,GO:0006535,GO:0005737	AT3G13110.1	serine acetyltransferase 2;2
S08_62060162	8	Phvul.008G277900	TotChl	Multi-year	PTHR31321:SF31 - PECTINESTERASE QRT1 (1 of 2)	GO:0042545,GO:0030599,GO:0005618	AT5G55590.1	Pectin lyase-like superfamily protein
S08_62060162	8	Phvul.008G278000	TotChl	Multi-year	PTHR31321:SF31 - PECTINESTERASE QRT1 (1 of 2)	GO:0042545,GO:0030599,GO:0005618	AT5G55590.1	Pectin lyase-like superfamily protein
S08_62060162	8	Phvul.008G278100	TotChl	Multi-year	K17496 - mitochondrial import inner membrane translocase subunit TIM50 (TIM50) (1 of 1)		AT1G55900.1	Haloacid dehalogenase-like hydrolase (HAD) superfamily protein
S08_62060162	8	Phvul.008G278200	TotChl	Multi-year	PTHR34947:SF2 - GENOMIC DNA, CHROMOSOME 3, P1 CLONE:MJG19 (1 of 2)		AT3G13130.1
S08_62060162	8	Phvul.008G278300	TotChl	Multi-year	PTHR10848//PTHR10848:SF3 - MEIOTIC RECOMBINATION PROTEIN SPO11 // SUBFAMILY NOT NAMED (1 of 1)	GO:0006259,GO:0005694,GO:0005524,GO:0003824,GO:0003677,GO:0000737	AT3G13170.1	Spo11/DNA topoisomerase VI, subunit A protein
S08_62060162	8	Phvul.008G278400	TotChl	Multi-year	PTHR11003//PTHR11003:SF135 - POTASSIUM CHANNEL, SUBFAMILY K // SUBFAMILY NOT NAMED (1 of 1)		AT5G55630.1	Outward rectifying potassium channel protein
S08_62060162	8	Phvul.008G278500	TotChl	Multi-year			AT3G13175.1
S08_62060162	8	Phvul.008G278600	TotChl	Multi-year	4.2.1.22 - Cystathionine beta-synthase / Serine sulfhydrase (1 of 1)		AT1G55880.1	Pyridoxal-5\'-phosphate-dependent enzyme family protein
S08_62060162	8	Phvul.008G278700	TotChl	Multi-year			AT5G55640.1
S08_62060162	8	Phvul.008G278800	TotChl	Multi-year	PTHR35708:SF1 - GB (1 of 3)		AT2G04480.1
S08_62060162	8	Phvul.008G278900	TotChl	Multi-year	PTHR11064//PTHR11064:SF45 - CCAAT-BINDING TRANSCRIPTION FACTOR-RELATED // SUBFAMILY NOT NAMED (1 of 6)		AT4G14540.1	nuclear factor Y, subunit B3
S08_62060162	8	Phvul.008G279000	TotChl	Multi-year	PTHR33510:SF5 - PROTEIN TIC 20-V, CHLOROPLASTIC (1 of 1)		AT5G55710.1	ATTIC20-V;TIC20-V;TRANSLOCON AT THE INNER ENVELOPE MEMBRANE OF CHLOROPLASTS 20-V
S08_62060162	8	Phvul.008G279100	TotChl	Multi-year
S08_62060162	8	Phvul.008G279200	TotChl	Multi-year	2.7.7.1 - Nicotinamide-nucleotide adenylyltransferase / NMNAT (1 of 1)	GO:0009058,GO:0003824,GO:0016779,GO:0009435	AT5G55810.1	nicotinate/nicotinamide mononucleotide adenyltransferase
S08_62060162	8	Phvul.008G279300	TotChl	Multi-year	PTHR27007:SF21 - L-TYPE LECTIN-DOMAIN CONTAINING RECEPTOR KINASE S.7-RELATED (1 of 2)	GO:0006468,GO:0005524,GO:0004672,GO:0030246	AT5G55830.1	Concanavalin A-like lectin protein kinase family protein
S08_62060162	8	Phvul.008G279350	TotChl	Multi-year
S08_62060162	8	Phvul.008G279400	TotChl	Multi-year	K03500 - 16S rRNA (cytosine967-C5)-methyltransferase [EC:2.1.1.176] (rsmB, sun) (1 of 1)	GO:0032259,GO:0008168,GO:0006355,GO:0003723	AT3G13180.1	NOL1/NOP2/sun family protein / antitermination NusB domain-containing protein
S08_62060162	8	Phvul.008G279500	TotChl	Multi-year	PF05627 - Cleavage site for pathogenic type III effector avirulence factor Avr (AvrRpt-cleavage) (1 of 10)		AT5G55850.3	RPM1-interacting protein 4 (RIN4) family protein
S08_62060162	8	Phvul.008G279600	TotChl	Multi-year	PTHR13301//PTHR13301:SF54 - X-BOX TRANSCRIPTION FACTOR-RELATED // SUBFAMILY NOT NAMED (1 of 6)	GO:0030244,GO:0016760,GO:0016020	AT1G55850.1	cellulose synthase like E1
S08_62060162	8	Phvul.008G279700	TotChl	Multi-year	PTHR13301//PTHR13301:SF54 - X-BOX TRANSCRIPTION FACTOR-RELATED // SUBFAMILY NOT NAMED (1 of 6)	GO:0030244,GO:0016760,GO:0016020	AT1G55850.1	cellulose synthase like E1
S09_30853598	9	Phvul.009G202900	ChlB	Multi-year	PTHR13068:SF23 - MITOCHONDRIAL TRANSCRIPTION TERMINATION FACTOR FAMILY PROTEIN (1 of 1)	GO:0006355,GO:0005739,GO:0003690	AT1G74120.1	Mitochondrial transcription termination factor family protein
S09_30853598	9	Phvul.009G203000	ChlB	Multi-year	K14406 - cleavage stimulation factor subunit 1 (CSTF1) (1 of 1)	GO:0005515	AT5G60940.1	Transducin/WD40 repeat-like superfamily protein
S09_30853598	9	Phvul.009G203100	ChlB	Multi-year	PTHR31673:SF3 - COBRA-LIKE EXTRACELLULAR GLYCOSYL-PHOSPHATIDYL INOSITOL-ANCHORED FAMILY PROTEIN-RELATED (1 of 4)	GO:0031225,GO:0016049,GO:0010215	AT5G60920.1	COBRA-like extracellular glycosyl-phosphatidyl inositol-anchored protein family
S09_30853598	9	Phvul.009G203200	ChlB	Multi-year	PF04833 - COBRA-like protein (COBRA) (1 of 14)	GO:0031225,GO:0016049,GO:0010215	AT5G15630.1	COBRA-like extracellular glycosyl-phosphatidyl inositol-anchored protein family
S09_30853598	9	Phvul.009G203300	ChlB	Multi-year	PTHR31682:SF5 - UDP-ARABINOPYRANOSE MUTASE 3 (1 of 1)	GO:0030244,GO:0016866	AT3G08900.1	reversibly glycosylated polypeptide 3
S09_30853598	9	Phvul.009G203400	ChlB	Multi-year	PTHR11945//PTHR11945:SF166 - MADS BOX PROTEIN // SUBFAMILY NOT NAMED (1 of 1)	GO:0046983,GO:0003677,GO:0006355,GO:0005634,GO:0003700	AT5G60910.1	AGAMOUS-like 8
S09_30853598	9	Phvul.009G203500	ChlB	Multi-year	PTHR32116:SF20 - GALACTURONOSYLTRANSFERASE 11-RELATED (1 of 2)	GO:0016757,GO:0047262	AT1G18580.1	galacturonosyltransferase 11
S09_30853598	9	Phvul.009G203600	ChlB	Multi-year	PF00280 - Potato inhibitor I family (potato_inhibit) (1 of 3)	GO:0009611,GO:0004867	AT2G38870.1	Serine protease inhibitor, potato inhibitor I-type family protein
S09_30853598	9	Phvul.009G203700	ChlB	Multi-year	PTHR24031//PTHR24031:SF252 - RNA HELICASE // SUBFAMILY NOT NAMED (1 of 1)	GO:0005524,GO:0003676	AT5G08110.1	nucleic acid binding;ATP-dependent helicases;ATP binding;helicases;ATP-dependent helicases
S010_2736313	10	Phvul.010G018400	TotChl	1	PF00931//PF01582 - NB-ARC domain (NB-ARC) // TIR domain (TIR) (1 of 28)	GO:0007165,GO:0005515,GO:0043531	AT5G36930.2	Disease resistance protein (TIR-NBS-LRR class) family
S010_2736313	10	Phvul.010G018500	TotChl	1			AT4G17010.1
S010_2736313	10	Phvul.010G018600	TotChl	1	PF04576 - Zein-binding (Zein-binding) (1 of 13)		AT4G13630.1	Protein of unknown function, DUF593
S010_2736313	10	Phvul.010G018700	TotChl	1	PTHR31307:SF17 - GENOMIC DNA, CHROMOSOME 3, TAC CLONE:K7P8 (1 of 1)		AT2G44730.1	Alcohol dehydrogenase transcription factor Myb/SANT-like family protein
S010_2736313	10	Phvul.010G018800	TotChl	1	PTHR10799//PTHR10799:SF698 - SWI/SNF-RELATED MATRIX-ASSOCIATED ACTIN-DEPENDENT REGULATOR OF CHROMATIN SUBFAMILY-RELATED // SUBFAMILY NOT NAMED (1 of 2)		AT3G24880.1	Helicase/SANT-associated, DNA binding protein
S010_2823438	10	Phvul.010G018900	TotChl	1	PTHR27002:SF157 - G-TYPE LECTIN S-RECEPTOR-LIKE SERINE/THREONINE-PROTEIN KINASE SD1-13 (1 of 2)	GO:0048544,GO:0006468,GO:0004672	AT1G11330.2	S-locus lectin protein kinase family protein
S010_2736313	10	Phvul.010G018900	TotChl	1	PTHR27002:SF157 - G-TYPE LECTIN S-RECEPTOR-LIKE SERINE/THREONINE-PROTEIN KINASE SD1-13 (1 of 2)	GO:0048544,GO:0006468,GO:0004672	AT1G11330.2	S-locus lectin protein kinase family protein
S010_2823438	10	Phvul.010G019000	TotChl	1			AT3G24750.1
S010_2823438	10	Phvul.010G019100	TotChl	1	PTHR24296:SF1 - ALKANE HYDROXYLASE CYP96A15-RELATED (1 of 11)	GO:0055114,GO:0020037,GO:0016705,GO:0005506	AT2G23180.1	cytochrome P450, family 96, subfamily A, polypeptide 1
S010_2823438	10	Phvul.010G019201	TotChl	1	PTHR13596 - SMALL EDRK-RICH FACTOR 1 (1 of 4)		AT3G24100.1	Uncharacterised protein family SERF
S010_2823438	10	Phvul.010G019300	TotChl	1
S010_2823438	10	Phvul.010G019350	TotChl	1	PTHR13596 - SMALL EDRK-RICH FACTOR 1 (1 of 4)		AT3G24100.1	Uncharacterised protein family SERF
S010_2823438	10	Phvul.010G019400	TotChl	1	PTHR10426//PTHR10426:SF29 - STRICTOSIDINE SYNTHASE-RELATED // SUBFAMILY NOT NAMED (1 of 2)		AT3G57010.1	Calcium-dependent phosphotriesterase superfamily protein
S010_2823438	10	Phvul.010G019500	TotChl	1	PTHR24296:SF1 - ALKANE HYDROXYLASE CYP96A15-RELATED (1 of 11)	GO:0055114,GO:0020037,GO:0016705,GO:0005506	AT2G23180.1	cytochrome P450, family 96, subfamily A, polypeptide 1
S010_2823438	10	Phvul.010G019600	TotChl	1	PTHR24296:SF1 - ALKANE HYDROXYLASE CYP96A15-RELATED (1 of 11)	GO:0055114,GO:0020037,GO:0016705,GO:0005506	AT2G23180.1	cytochrome P450, family 96, subfamily A, polypeptide 1
S010_2823438	10	Phvul.010G019701	TotChl	1	PTHR13596 - SMALL EDRK-RICH FACTOR 1 (1 of 4)		AT3G24100.1	Uncharacterised protein family SERF
S010_3390998	10	Phvul.010G023700	TotChl	1	PTHR31808:SF2 - F21O3.2 PROTEIN-RELATED (1 of 2)		AT3G07310.1	phosphoserine aminotransferase, putative (DUF760)
S010_3390998	10	Phvul.010G023800	TotChl	1	PTHR32227:SF65 - O-GLYCOSYL HYDROLASES FAMILY 17 PROTEIN (1 of 2)	GO:0005975,GO:0004553	AT3G07320.1	O-Glycosyl hydrolases family 17 protein
S010_3390998	10	Phvul.010G023900	TotChl	1	K17686 - Cu+-exporting ATPase (copA, ATP7) (1 of 6)	GO:0046872,GO:0030001,GO:0000166	AT1G63440.1	heavy metal atpase 5
S010_3390998	10	Phvul.010G024000	TotChl	1	PTHR11017//PTHR11017:SF163 - LEUCINE-RICH REPEAT-CONTAINING PROTEIN // SUBFAMILY NOT NAMED (1 of 62)	GO:0043531	AT5G36930.2	Disease resistance protein (TIR-NBS-LRR class) family
S010_3390998	10	Phvul.010G024100	TotChl	1	PF00931//PF01582 - NB-ARC domain (NB-ARC) // TIR domain (TIR) (1 of 28)	GO:0007165,GO:0005515,GO:0043531	AT5G36930.2	Disease resistance protein (TIR-NBS-LRR class) family
S010_3390998	10	Phvul.010G024200	TotChl	1	KOG0531 - Protein phosphatase 1, regulatory subunit, and related proteins (1 of 5)	GO:0043531	AT5G36930.2	Disease resistance protein (TIR-NBS-LRR class) family
S010_3390998	10	Phvul.010G024250	TotChl	1	PF00931//PF01582 - NB-ARC domain (NB-ARC) // TIR domain (TIR) (1 of 28)	GO:0007165,GO:0005515,GO:0043531	AT5G36930.2	Disease resistance protein (TIR-NBS-LRR class) family
S010_3390998	10	Phvul.010G024301	TotChl	1	PF00931//PF01582 - NB-ARC domain (NB-ARC) // TIR domain (TIR) (1 of 28)	GO:0007165,GO:0005515,GO:0043531	AT5G36930.2	Disease resistance protein (TIR-NBS-LRR class) family
S010_32312089	10	Phvul.010G075302	TotChl	1
S010_34272441	10	Phvul.010G089800	TotChl	Multi-year			AT5G44150.1
S010_34272441	10	Phvul.010G089900	TotChl	Multi-year	PTHR32246:SF20 - BON1-ASSOCIATED PROTEIN 1-RELATED (1 of 9)
S010_34272441	10	Phvul.010G090000	TotChl	Multi-year	PTHR32246:SF20 - BON1-ASSOCIATED PROTEIN 1-RELATED (1 of 9)	GO:0005515	AT3G61190.1	BON association protein 1
S010_34272441	10	Phvul.010G090100	TotChl	Multi-year	PTHR32246:SF20 - BON1-ASSOCIATED PROTEIN 1-RELATED (1 of 9)		AT2G45760.1	BON association protein 2
S010_34272441	10	Phvul.010G090200	TotChl	Multi-year	PTHR24057:SF19 - SHAGGY-RELATED PROTEIN KINASE BETA-RELATED (1 of 2)	GO:0006468,GO:0004672	AT4G00720.1	shaggy-like protein kinase 32
S011_27715165	11	Phvul.011G122100	TotChl	2	PTHR11746//PTHR11746:SF83 - O-METHYLTRANSFERASE // SUBFAMILY NOT NAMED (1 of 9)	GO:0046983,GO:0008171	AT4G35150.1	O-methyltransferase family protein
S011_35698632	11	Phvul.011G139625	Carotenoids	Multi-year	KOG0316//KOG1036 - Conserved WD40 repeat-containing protein // Mitotic spindle checkpoint protein BUB3, WD repeat superfamily (1 of 1)	GO:0005515	AT4G25440.1	zinc finger WD40 repeat protein 1
S011_35698632	11	Phvul.011G139700	Carotenoids	Multi-year	PTHR13048 - TRAFFICKING PROTEIN PARTICLE COMPLEX SUBUNIT 3 (1 of 1)	GO:0016192	AT5G54750.1	Transport protein particle (TRAPP) component
S011_35698632	11	Phvul.011G139800	Carotenoids	Multi-year	K05658 - ATP-binding cassette, subfamily B (MDR/TAP), member 1 (ABCB1) (1 of 24)	GO:0016887,GO:0005524,GO:0055085,GO:0042626,GO:0016021,GO:0006810	AT3G28345.1	ABC transporter family protein
S011_35698632	11	Phvul.011G139900	Carotenoids	Multi-year	PTHR31415:SF22 - LATE EMBRYOGENESIS ABUNDANT HYDROXYPROLINE-RICH GLYCOPROTEIN-RELATED (1 of 2)		AT3G20600.1	Late embryogenesis abundant (LEA) hydroxyproline-rich glycoprotein family
S011_41092531	11	Phvul.011G143600	TotChl	2	K15803 - (-)-germacrene D synthase (GERD) (1 of 8)	GO:0016829,GO:0010333,GO:0008152,GO:0000287	AT5G23960.2	terpene synthase 21
S011_43201973	11	Phvul.011G152800	TotChl	2	PTHR30546:SF6 - FLAVODOXIN-LIKE QUINONE REDUCTASE 1 (1 of 3)	GO:0016491	AT5G54500.1	flavodoxin-like quinone reductase 1
S011_43201973	11	Phvul.011G152900	TotChl	2	PTHR30546:SF6 - FLAVODOXIN-LIKE QUINONE REDUCTASE 1 (1 of 3)	GO:0016491	AT5G54500.1	flavodoxin-like quinone reductase 1
S011_43201973	11	Phvul.011G153000	TotChl	2	PTHR16223:SF46 - TRANSCRIPTION FACTOR BHLH123 (1 of 2)		AT3G20640.1	basic helix-loop-helix (bHLH) DNA-binding superfamily protein
S011_49056958	11	Phvul.011G179000	ChlB	Multi-year	PTHR10177:SF222 - CYCLIN-B3-1-RELATED (1 of 1)	GO:0005634	AT1G16330.1	cyclin b3;1
S011_49056958	11	Phvul.011G179100	ChlB	Multi-year	2.1.1.191 - 23S rRNA (cytosine(1962)-C(5))-methyltransferase / rRNA large subunit methyltransferase I (1 of 1)	GO:0008168	AT1G54310.2	S-adenosyl-L-methionine-dependent methyltransferases superfamily protein
S011_49056958	11	Phvul.011G179200	ChlB	Multi-year	PTHR10926//PTHR10926:SF30 - CELL CYCLE CONTROL PROTEIN 50 // SUBFAMILY NOT NAMED (1 of 2)	GO:0016020	AT1G54320.1	LEM3 (ligand-effect modulator 3) family protein / CDC50 family protein
S011_49056958	11	Phvul.011G179300	ChlB	Multi-year	PTHR31499:SF2 - MYB FAMILY TRANSCRIPTION FACTOR APL (1 of 2)		AT1G79430.2	Homeodomain-like superfamily protein
S011_49056958	11	Phvul.011G179400	ChlB	Multi-year	PTHR31232:SF5 - GENOMIC DNA, CHROMOSOME 3, TAC CLONE:K14A17-RELATED (1 of 41)		AT5G12060.1	Plant self-incompatibility protein S1 family
S011_49056958	11	Phvul.011G179500	ChlB	Multi-year	PF01753//PF13920 - MYND finger (zf-MYND) // Zinc finger, C3HC4 type (RING finger) (zf-C3HC4_3) (1 of 1)		AT1G79380.1	Ca(2)-dependent phospholipid-binding protein (Copine) family
S011_49056958	11	Phvul.011G179600	ChlB	Multi-year	PTHR14879 - CASPASE REGULATOR, RING FINGER DOMAIN-CONTAINING (1 of 1)		AT1G79380.1	Ca(2)-dependent phospholipid-binding protein (Copine) family
S011_49279738	11	Phvul.011G180400	ChlB	Multi-year	PF01370//PF03015 - NAD dependent epimerase/dehydratase family (Epimerase) // Male sterility protein (Sterile) (1 of 1)	GO:0050662,GO:0003824,GO:0080019	AT3G44550.1	fatty acid reductase 5
S011_49279738	11	Phvul.011G180500	ChlB	Multi-year	3.2.2.20 - DNA-3-methyladenine glycosylase I / DNA-3-methyladenine glycosidase I (1 of 7)	GO:0008725,GO:0006284	AT3G12710.1	DNA glycosylase superfamily protein
S011_49279738	11	Phvul.011G180600	ChlB	Multi-year	PTHR24351:SF55 - AGC KINASE 1.7-RELATED (1 of 2)	GO:0006468,GO:0004672,GO:0005524	AT1G79250.1	AGC kinase 1.7
S011_49279738	11	Phvul.011G180700	ChlB	Multi-year	PTHR12547:SF63 - ZINC FINGER CCCH DOMAIN-CONTAINING PROTEIN 37-RELATED (1 of 1)	GO:0046872	AT3G12680.1	floral homeotic protein (HUA1)
S011_49279738	11	Phvul.011G180800	ChlB	Multi-year
S011_49279738	11	Phvul.011G180900	ChlB	Multi-year	6.3.4.2 - CTP synthase (glutamine hydrolyzing) / UTP--ammonia ligase (1 of 4)	GO:0016787,GO:0006541,GO:0006221,GO:0003883	AT3G12670.1	CTP synthase family protein
S011_49279738	11	Phvul.011G181000	ChlB	Multi-year	PTHR33044:SF28 - BIFUNCTIONAL INHIBITOR/LIPID-TRANSFER PROTEIN/SEED STORAGE 2S ALBUMIN SUPERFAMILY PROTEIN (1 of 3)		AT2G44300.1	Bifunctional inhibitor/lipid-transfer protein/seed storage 2S albumin superfamily protein
S011_49484186	11	Phvul.011G181900	Carotenoids	Multi-year	PTHR27008:SF13 - PROTEIN KINASE FAMILY PROTEIN-RELATED (1 of 1)	GO:0006468,GO:0004672	AT5G07620.1	Protein kinase superfamily protein
S011_49484186	11	Phvul.011G182000	Carotenoids	Multi-year	K17868 - diphthamide biosynthesis protein 7 (DPH7, RRT2) (1 of 2)	GO:0005515	AT5G63010.1	Transducin/WD40 repeat-like superfamily protein
S011_49484186	11	Phvul.011G182066	Carotenoids	Multi-year	K17868 - diphthamide biosynthesis protein 7 (DPH7, RRT2) (1 of 2)	GO:0005515	AT5G63010.1	Transducin/WD40 repeat-like superfamily protein
S011_49484186	11	Phvul.011G182132	Carotenoids	Multi-year	K02868 - large subunit ribosomal protein L11e (RP-L11e, RPL11) (1 of 3)		AT5G45775.2	Ribosomal L5P family protein
S011_49484186	11	Phvul.011G182200	Carotenoids	Multi-year	PTHR31236:SF2 - DEHYDRATION-RESPONSIVE PROTEIN RD22 (1 of 4)		AT5G25610.1	BURP domain-containing protein
S011_50893830	11	Phvul.011G195200	TotChl	1	PTHR23155//PTHR23155:SF414 - LEUCINE-RICH REPEAT-CONTAINING PROTEIN // SUBFAMILY NOT NAMED (1 of 124)	GO:0043531	AT3G14470.1	NB-ARC domain-containing disease resistance protein
S011_50893830	11	Phvul.011G195200	TotChl	Multi-year	PTHR23155//PTHR23155:SF414 - LEUCINE-RICH REPEAT-CONTAINING PROTEIN // SUBFAMILY NOT NAMED (1 of 124)	GO:0043531	AT3G14470.1	NB-ARC domain-containing disease resistance protein
S011_50893830	11	Phvul.011G195300	TotChl	1	PTHR23155//PTHR23155:SF414 - LEUCINE-RICH REPEAT-CONTAINING PROTEIN // SUBFAMILY NOT NAMED (1 of 124)	GO:0043531	AT3G14460.1	LRR and NB-ARC domains-containing disease resistance protein
S011_50893830	11	Phvul.011G195300	TotChl	Multi-year	PTHR23155//PTHR23155:SF414 - LEUCINE-RICH REPEAT-CONTAINING PROTEIN // SUBFAMILY NOT NAMED (1 of 124)	GO:0043531	AT3G14460.1	LRR and NB-ARC domains-containing disease resistance protein
S011_50893830	11	Phvul.011G195400	TotChl	1	PTHR23155//PTHR23155:SF414 - LEUCINE-RICH REPEAT-CONTAINING PROTEIN // SUBFAMILY NOT NAMED (1 of 124)	GO:0043531	AT3G14470.1	NB-ARC domain-containing disease resistance protein
S011_50893830	11	Phvul.011G195400	TotChl	Multi-year	PTHR23155//PTHR23155:SF414 - LEUCINE-RICH REPEAT-CONTAINING PROTEIN // SUBFAMILY NOT NAMED (1 of 124)	GO:0043531	AT3G14470.1	NB-ARC domain-containing disease resistance protein
S011_50893830	11	Phvul.011G195500	TotChl	1	PTHR23155//PTHR23155:SF414 - LEUCINE-RICH REPEAT-CONTAINING PROTEIN // SUBFAMILY NOT NAMED (1 of 124)	GO:0043531	AT3G14470.1	NB-ARC domain-containing disease resistance protein
S011_50893830	11	Phvul.011G195500	TotChl	Multi-year	PTHR23155//PTHR23155:SF414 - LEUCINE-RICH REPEAT-CONTAINING PROTEIN // SUBFAMILY NOT NAMED (1 of 124)	GO:0043531	AT3G14470.1	NB-ARC domain-containing disease resistance protein
S011_50893830	11	Phvul.011G195600	TotChl	1	PTHR23155//PTHR23155:SF414 - LEUCINE-RICH REPEAT-CONTAINING PROTEIN // SUBFAMILY NOT NAMED (1 of 124)	GO:0043531	AT3G14470.1	NB-ARC domain-containing disease resistance protein
S011_50893830	11	Phvul.011G195600	TotChl	Multi-year	PTHR23155//PTHR23155:SF414 - LEUCINE-RICH REPEAT-CONTAINING PROTEIN // SUBFAMILY NOT NAMED (1 of 124)	GO:0043531	AT3G14470.1	NB-ARC domain-containing disease resistance protein
S011_50893830	11	Phvul.011G195650	TotChl	1
S011_50893830	11	Phvul.011G195650	TotChl	Multi-year
S011_50893830	11	Phvul.011G195701	TotChl	1	PTHR23155//PTHR23155:SF414 - LEUCINE-RICH REPEAT-CONTAINING PROTEIN // SUBFAMILY NOT NAMED (1 of 124)		AT3G14460.1	LRR and NB-ARC domains-containing disease resistance protein
S011_50893830	11	Phvul.011G195701	TotChl	Multi-year	PTHR23155//PTHR23155:SF414 - LEUCINE-RICH REPEAT-CONTAINING PROTEIN // SUBFAMILY NOT NAMED (1 of 124)		AT3G14460.1	LRR and NB-ARC domains-containing disease resistance protein
S011_50893830	11	Phvul.011G195751	TotChl	1	PTHR23155//PTHR23155:SF414 - LEUCINE-RICH REPEAT-CONTAINING PROTEIN // SUBFAMILY NOT NAMED (1 of 124)	GO:0043531	AT3G14470.1	NB-ARC domain-containing disease resistance protein
S011_50893830	11	Phvul.011G195751	TotChl	Multi-year	PTHR23155//PTHR23155:SF414 - LEUCINE-RICH REPEAT-CONTAINING PROTEIN // SUBFAMILY NOT NAMED (1 of 124)	GO:0043531	AT3G14470.1	NB-ARC domain-containing disease resistance protein
S011_50893830	11	Phvul.011G195800	TotChl	1	PTHR11017//PTHR11017:SF162 - LEUCINE-RICH REPEAT-CONTAINING PROTEIN // SUBFAMILY NOT NAMED (1 of 17)	GO:0007165,GO:0005515,GO:0043531	AT5G17680.1	disease resistance protein (TIR-NBS-LRR class), putative
S011_50893830	11	Phvul.011G195800	TotChl	Multi-year	PTHR11017//PTHR11017:SF162 - LEUCINE-RICH REPEAT-CONTAINING PROTEIN // SUBFAMILY NOT NAMED (1 of 17)	GO:0007165,GO:0005515,GO:0043531	AT5G17680.1	disease resistance protein (TIR-NBS-LRR class), putative
S011_50893830	11	Phvul.011G195900	TotChl	1	PTHR23155//PTHR23155:SF414 - LEUCINE-RICH REPEAT-CONTAINING PROTEIN // SUBFAMILY NOT NAMED (1 of 124)		AT3G14470.1	NB-ARC domain-containing disease resistance protein
S011_50893830	11	Phvul.011G195900	TotChl	Multi-year	PTHR23155//PTHR23155:SF414 - LEUCINE-RICH REPEAT-CONTAINING PROTEIN // SUBFAMILY NOT NAMED (1 of 124)		AT3G14470.1	NB-ARC domain-containing disease resistance protein

## Sheet: Table S8
Table S8. Candidate genes for significant markers identified in single-trait GWAS for Yield
SNP	chrm	Common bean gene Model	Year	Annotation Common bean genome	GO Term	Best Hit Arabidopsis Gene model	Annotation Arabidopsis gene models
S01_17315579	1	Phvul.001G093500	1	PTHR17490//PTHR17490:SF7 - SUA5 // SUBFAMILY NOT NAMED (1 of 1)	GO:0003725	AT3G01920.1	DHBP synthase RibB-like alpha/beta domain
S01_17315579	1	Phvul.001G093700	1	PTHR10857//PTHR10857:SF43 - COPINE // SUBFAMILY NOT NAMED (1 of 1)		AT3G27090.1	DCD (Development and Cell Death) domain protein
S01_28269387	1	Phvul.001G108900	1	PTHR16201:SF34 - LYSOSOMAL AMINO ACID TRANSPORTER 1 (1 of 1)		AT2G41050.1	PQ-loop repeat family protein / transmembrane family protein
S01_28269387	1	Phvul.001G109000	1	PF03745 - Domain of unknown function (DUF309) (DUF309) (1 of 1)		AT2G41120.1
S02_25897197	2	Phvul.002G121300	1	K06066 - CBF1 interacting corepressor (CIR) (1 of 1)		AT4G19190.1	zinc knuckle (CCHC-type) family protein
S02_25897197	2	Phvul.002G121400	1	PTHR13844 - BRG-1 ASSOCIATED FACTOR 60 BAF60 (1 of 11)	GO:0005515	AT2G35605.1	SWIB/MDM2 domain superfamily protein
S02_25897197	2	Phvul.002G121500	1	PF02201 - SWIB/MDM2 domain (SWIB) (1 of 20)	GO:0005515	AT2G35605.1	SWIB/MDM2 domain superfamily protein
S02_25897197	2	Phvul.002G121600	1	PTHR22990 - F-BOX ONLY PROTEIN (1 of 1)	GO:0005515	AT5G45360.1	F-box family protein
S02_25897197	2	Phvul.002G121700	1
S02_25897197	2	Phvul.002G121800	1	K06174 - ATP-binding cassette, sub-family E, member 1 (ABCE1) (1 of 1)	GO:0016887,GO:0005524	AT4G19210.1	RNAse l inhibitor protein 2
S02_25897197	2	Phvul.002G121900	1	PF01535//PF13041 - PPR repeat (PPR) // PPR repeat family (PPR_2) (1 of 197)		AT4G19220.1	Tetratricopeptide repeat (TPR)-like superfamily protein
S02_25897197	2	Phvul.002G122000	1	PTHR10994:SF69 - PROLINE-RICH PROTEIN 18 (1 of 2)		AT2G35610.1	xyloglucanase 113
S02_37292928	2	Phvul.002G205800	Multi-year	K10885 - ATP-dependent DNA helicase 2 subunit 2 (XRCC5, KU80, G22P2) (1 of 1)	GO:0006303,GO:0004003,GO:0003677,GO:0016817	AT1G48050.1	Ku80 family protein
S02_37292928	2	Phvul.002G205900	Multi-year			AT4G14276.1	Defensin-like (DEFL) family protein
S02_37292928	2	Phvul.002G206000	Multi-year	PTHR22951//PTHR22951:SF12 - CLATHRIN ASSEMBLY PROTEIN // SUBFAMILY NOT NAMED (1 of 2)		AT1G03050.1	ENTH/ANTH/VHS superfamily protein
S02_37292928	2	Phvul.002G206100	Multi-year	K02929 - large subunit ribosomal protein L44e (RP-L44e, RPL44) (1 of 2)	GO:0006412,GO:0005840,GO:0005622,GO:0003735	AT4G14320.1	Zinc-binding ribosomal protein family protein
S02_37292928	2	Phvul.002G206200	Multi-year	KOG0758 - Mitochondrial carnitine-acylcarnitine carrier protein (1 of 4)		AT4G15010.1	Mitochondrial substrate carrier family protein
S02_37292928	2	Phvul.002G206300	Multi-year	PF02365 - No apical meristem (NAM) protein (NAM) (1 of 91)	GO:0006355,GO:0003677	AT5G64530.1	xylem NAC domain 1
S02_37292928	2	Phvul.002G206400	Multi-year	PTHR11566:SF78 - DYNAMIN-LIKE PROTEIN ARC5 (1 of 1)		AT3G19720.1	P-loop containing nucleoside triphosphate hydrolases superfamily protein
S02_37292928	2	Phvul.002G206500	Multi-year	1.3.5.5 - 15-cis-phytoene desaturase / Plant-type phytoene desaturase (1 of 2)		AT3G09580.1	FAD/NAD(P)-binding oxidoreductase family protein
S02_37292928	2	Phvul.002G206600	Multi-year
S02_37292928	2	Phvul.002G206700	Multi-year	PTHR31827:SF1 - EMB (1 of 1)		AT5G64550.1	loricrin-related
S02_37292928	2	Phvul.002G206800	Multi-year	K15920 - beta-D-xylosidase 4 (XYL4) (1 of 2)	GO:0005975,GO:0004553	AT5G64570.1	beta-D-xylosidase 4
S02_38172192	2	Phvul.002G212600	1	K17255 - Rab GDP dissociation inhibitor (GDI1_2) (1 of 4)		AT5G09550.1	GDP dissociation inhibitor family protein / Rab GTPase activator family protein
S02_38172192	2	Phvul.002G212700	1	PTHR33787:SF4 - YCF20-LIKE PROTEIN (1 of 1)		AT1G65420.1	Protein of unknown function (DUF565)
S02_38172192	2	Phvul.002G212800	1
S02_38172192	2	Phvul.002G212900	1	K17619 - magnesium-dependent phosphatase 1 [EC:3.1.3.48 3.1.3.-] (MDP1) (1 of 2)	GO:0016791	AT2G14110.1	Haloacid dehalogenase-like hydrolase (HAD) superfamily protein
S02_38172192	2	Phvul.002G213000	1	PF08507 - COPI associated protein (COPI_assoc) (1 of 2)		AT4G33625.1
S02_38172192	2	Phvul.002G213100	1	K01431 - beta-ureidopropionase (UPB1) (1 of 1)	GO:0016810,GO:0006807	AT5G64370.1	beta-ureidopropionase
S02_38172192	2	Phvul.002G213200	1	PTHR33917:SF1 - PROTEIN EXECUTER 1, CHLOROPLASTIC (1 of 2)		AT4G33630.1	Protein of unknown function (DUF3506)
S02_38172192	2	Phvul.002G213300	1	3.5.1.19 - Nicotinamidase / Nicotine deamidase (1 of 2)	GO:0008152,GO:0003824	AT2G22570.1	nicotinamidase 1
S02_38172192	2	Phvul.002G213400	1	PTHR11556//PTHR11556:SF12 - FRUCTOSE-1,6-BISPHOSPHATASE-RELATED // SUBFAMILY NOT NAMED (1 of 1)	GO:0042578,GO:0042132,GO:0005975	AT5G64380.1	Inositol monophosphatase family protein
S02_38172192	2	Phvul.002G213600	1	PTHR10288:SF173 - RNA-BINDING KH DOMAIN-CONTAINING PROTEIN (1 of 2)	GO:0003723	AT5G64390.1	RNA-binding KH domain-containing protein
S03_15139257	3	Phvul.003G106100	1	PTHR12606//PTHR12606:SF23 - SENTRIN/SUMO-SPECIFIC PROTEASE // SUBFAMILY NOT NAMED (1 of 1)	GO:0008234,GO:0006508	AT4G15880.1	Cysteine proteinases superfamily protein
S04_2265016	4	Phvul.004G018800	Multi-year	PTHR32212:SF126 - EMB (1 of 24)		AT5G53840.1	F-box/RNI-like/FBD-like domains-containing protein
S04_2265016	4	Phvul.004G018900	Multi-year	K10529 - alpha-dioxygenase (DOX1) (1 of 2)		AT3G01420.1	Peroxidase superfamily protein
S04_2265016	4	Phvul.004G019000	Multi-year	K10529 - alpha-dioxygenase (DOX1) (1 of 2)		AT3G01420.1	Peroxidase superfamily protein
S04_2265016	4	Phvul.004G019100	Multi-year	PTHR36039:SF2 - GENOMIC DNA, CHROMOSOME 3, P1 CLONE:MMG15 (1 of 2)		AT5G40190.1	RNA ligase/cyclic nucleotide phosphodiesterase family protein
S04_2265016	4	Phvul.004G019200	Multi-year	PTHR36039:SF2 - GENOMIC DNA, CHROMOSOME 3, P1 CLONE:MMG15 (1 of 2)		AT5G40190.1	RNA ligase/cyclic nucleotide phosphodiesterase family protein
S04_2265016	4	Phvul.004G019300	Multi-year	PTHR32285:SF28 - PROTEIN ALTERED XYLOGLUCAN 4-LIKE (1 of 1)		AT3G28150.1	TRICHOME BIREFRINGENCE-LIKE 22
S04_2265016	4	Phvul.004G019400	Multi-year	PTHR15141//PTHR15141:SF51 - TRANSCRIPTION ELONGATION FACTOR B POLYPEPTIDE 3 // SUBFAMILY NOT NAMED (1 of 1)	GO:0003682,GO:0006351,GO:0005634,GO:0003677	AT3G48060.1	BAH domain ;TFIIS helical bundle-like domain
S04_2265016	4	Phvul.004G019500	Multi-year	PF00584 - SecE/Sec61-gamma subunits of protein translocation complex (SecE) (1 of 3)	GO:0016020,GO:0006886,GO:0006605	AT4G38490.1
S04_47063565	4	Phvul.004G166400	3	K14484 - auxin-responsive protein IAA (IAA) (1 of 28)	GO:0006355,GO:0005634	AT4G29080.1	phytochrome-associated protein 2
S04_47063565	4	Phvul.004G166500	3
S04_47063565	4	Phvul.004G166600	3
S04_47063565	4	Phvul.004G166650	3
S04_47063565	4	Phvul.004G166700	3
S04_47063565	4	Phvul.004G166800	3
S04_47063565	4	Phvul.004G166900	3
S04_47063565	4	Phvul.004G167000	3
S04_47063565	4	Phvul.004G167066	3
S04_47063565	4	Phvul.004G167132	3
S04_47063565	4	Phvul.004G167200	3
S04_47063565	4	Phvul.004G167301	3
S05_31748737	5	Phvul.005G101400	3	K01530 - phospholipid-translocating ATPase (E3.6.3.1) (1 of 9)	GO:0046872,GO:0000166,GO:0016021,GO:0015914,GO:0005524,GO:0004012,GO:0000287	AT5G44240.2	aminophospholipid ATPase 2
S05_31748737	5	Phvul.005G101500	3	PTHR14493:SF53 - ZINC FINGER CCCH DOMAIN-CONTAINING PROTEIN 2-RELATED (1 of 2)	GO:0046872	AT1G03790.1	Zinc finger C-x8-C-x5-C-x3-H type family protein
S05_31748737	5	Phvul.005G101600	3	K10695 - E3 ubiquitin-protein ligase RNF1/2 [EC:6.3.2.19] (RNF1_2) (1 of 4)	GO:0046872	AT5G44280.1	RING 1A
S05_31748737	5	Phvul.005G101800	3	2.7.1.107 - Diacylglycerol kinase (ATP) / Diglyceride kinase (1 of 13)		AT4G30340.1	diacylglycerol kinase 7
S05_31748737	5	Phvul.005G101900	3	PTHR31251:SF9 - SQUAMOSA PROMOTER-BINDING-LIKE PROTEIN 4-RELATED (1 of 4)	GO:0005634,GO:0003677	AT1G53160.1	squamosa promoter binding protein-like 4
S06_1757726	6	Phvul.006G006400	Multi-year	KOG4702 - Uncharacterized conserved protein (1 of 2)	GO:0033617,GO:0005739	AT4G14615.1
S06_1757726	6	Phvul.006G006500	Multi-year	1.14.19.2 - Stearoyl-[acyl-carrier-protein] 9-desaturase / Stearyl-ACP desaturase (1 of 4)	GO:0055114,GO:0045300,GO:0006631	AT2G43710.1	Plant stearoyl-acyl-carrier-protein desaturase family protein
S06_1640918	6	Phvul.006G006600	1	PTHR36705:SF2 - CLAVATA3/ESR (CLE)-RELATED PROTEIN 20 (1 of 2)
S06_14648484	6	Phvul.006G042900	1	PTHR31071:SF2 - F11F12.2 PROTEIN (1 of 2)		AT1G50660.1
S06_14648484	6	Phvul.006G043000	1	1.8.4.11 - Peptide-methionine (S)-S-oxide reductase / Peptide methionine sulfoxide reductase (1 of 4)	GO:0055114,GO:0008113,GO:0030091,GO:0016671,GO:0006979	AT4G25130.1	peptide met sulfoxide reductase 4
S06_14648484	6	Phvul.006G043100	1			AT4G21920.1
S06_14648484	6	Phvul.006G043200	1	PTHR10366:SF388 - CINNAMOYL COA REDUCTASE-LIKE PROTEIN (1 of 2)		AT5G14700.1	NAD(P)-binding Rossmann-fold superfamily protein
S06_14648484	6	Phvul.006G043300	1	K14861 - nucleolar pre-ribosomal-associated protein 1 (URB1) (1 of 1)		AT4G27010.1
S06_14648484	6	Phvul.006G043400	1	3.5.99.10 - 2-iminobutanoate/2-iminopropanoate deaminase / Enamine/imine deaminase (1 of 2)		AT3G20390.1	endoribonuclease L-PSP family protein
S06_14648484	6	Phvul.006G043500	1	PTHR33184:SF11 - BETA-1,3-N-ACETYLGLUCOSAMINYLTRANSFERASE FAMILY PROTEIN (1 of 9)		AT4G32110.1	Beta-1,3-N-Acetylglucosaminyltransferase family protein
S06_14648484	6	Phvul.006G043600	1	PTHR14155:SF188 - RING-FINGER DOMAIN-CONTAINING PROTEIN (1 of 1)	GO:0008270,GO:0005515	AT3G20395.1	RING/U-box superfamily protein
S07_22104768	7	Phvul.007G139000	1	PTHR34373:SF2 - SHUGOSHIN C TERMINUS (1 of 1)	GO:0045132,GO:0005634,GO:0000775	AT5G04320.2	Shugoshin C terminus
S08_4968738	8	Phvul.008G055100	3	PF05212 - Protein of unknown function (DUF707) (DUF707) (1 of 10)		AT4G18530.1	Protein of unknown function (DUF707)
S08_4969454	8	Phvul.008G055100	Multi-year	PF05212 - Protein of unknown function (DUF707) (DUF707) (1 of 10)		AT4G18530.1	Protein of unknown function (DUF707)
S08_4968738	8	Phvul.008G055200	3	PTHR31752:SF2 - AUXIN EFFLUX CARRIER COMPONENT 8-RELATED (1 of 1)	GO:0055085,GO:0016021	AT5G16530.1	Auxin efflux carrier family protein
S08_4969454	8	Phvul.008G055200	Multi-year	PTHR31752:SF2 - AUXIN EFFLUX CARRIER COMPONENT 8-RELATED (1 of 1)	GO:0055085,GO:0016021	AT5G16530.1	Auxin efflux carrier family protein
S08_4968738	8	Phvul.008G055300	3	PTHR13780:SF46 - CBS DOMAIN-CONTAINING PROTEIN CBSX6 (1 of 1)		AT1G65320.1	Cystathionine beta-synthase (CBS) family protein
S08_4969454	8	Phvul.008G055300	Multi-year	PTHR13780:SF46 - CBS DOMAIN-CONTAINING PROTEIN CBSX6 (1 of 1)		AT1G65320.1	Cystathionine beta-synthase (CBS) family protein
S08_4968738	8	Phvul.008G055400	3	PTHR27000:SF56 - LEUCINE-RICH REPEAT RECEPTOR-LIKE PROTEIN CLAVATA2 (1 of 1)	GO:0005515	AT1G65380.1	Leucine-rich repeat (LRR) family protein
S08_4969454	8	Phvul.008G055400	Multi-year	PTHR27000:SF56 - LEUCINE-RICH REPEAT RECEPTOR-LIKE PROTEIN CLAVATA2 (1 of 1)	GO:0005515	AT1G65380.1	Leucine-rich repeat (LRR) family protein
S08_4968738	8	Phvul.008G055500	3	PTHR24220:SF441 - PROTEIN TRIGALACTOSYLDIACYLGLYCEROL 3, CHLOROPLASTIC (1 of 1)	GO:0016887,GO:0005524	AT1G65410.1	non-intrinsic ABC protein 11
S08_4969454	8	Phvul.008G055500	Multi-year	PTHR24220:SF441 - PROTEIN TRIGALACTOSYLDIACYLGLYCEROL 3, CHLOROPLASTIC (1 of 1)	GO:0016887,GO:0005524	AT1G65410.1	non-intrinsic ABC protein 11
S08_4968738	8	Phvul.008G055600	3	K08876 - SCY1-like protein 1 (SCYL1) (1 of 2)	GO:0006468,GO:0005524,GO:0004672	AT2G40730.1	Protein kinase family protein with ARM repeat domain
S08_4969454	8	Phvul.008G055600	Multi-year	K08876 - SCY1-like protein 1 (SCYL1) (1 of 2)	GO:0006468,GO:0005524,GO:0004672	AT2G40730.1	Protein kinase family protein with ARM repeat domain
S08_4968738	8	Phvul.008G055700	3	PTHR12725:SF63 - ALPHA-D-GLUCOSE-1-PHOSPHATE PHOSPHATASE YIHX (1 of 1)		AT1G79790.1	Haloacid dehalogenase-like hydrolase (HAD) superfamily protein
S08_4969454	8	Phvul.008G055700	Multi-year	PTHR12725:SF63 - ALPHA-D-GLUCOSE-1-PHOSPHATE PHOSPHATASE YIHX (1 of 1)		AT1G79790.1	Haloacid dehalogenase-like hydrolase (HAD) superfamily protein
S08_4968738	8	Phvul.008G055800	3	PTHR10293:SF37 - MONOTHIOL GLUTAREDOXIN-S14, CHLOROPLASTIC (1 of 1)	GO:0045454,GO:0015035,GO:0009055	AT3G54900.1	CAX interacting protein 1
S08_4969454	8	Phvul.008G055800	Multi-year	PTHR10293:SF37 - MONOTHIOL GLUTAREDOXIN-S14, CHLOROPLASTIC (1 of 1)	GO:0045454,GO:0015035,GO:0009055	AT3G54900.1	CAX interacting protein 1
S08_4968738	8	Phvul.008G055900	3			AT5G16520.1
S08_4969454	8	Phvul.008G055900	Multi-year			AT5G16520.1
S08_4968738	8	Phvul.008G056000	3	PTHR12428:SF22 - ALBINO3-LIKE PROTEIN 2, CHLOROPLASTIC-RELATED (1 of 1)	GO:0051205,GO:0016021	AT1G65080.1	Membrane insertion protein, OxaA/YidC with tetratricopeptide repeat domain
S08_4969454	8	Phvul.008G056000	Multi-year	PTHR12428:SF22 - ALBINO3-LIKE PROTEIN 2, CHLOROPLASTIC-RELATED (1 of 1)	GO:0051205,GO:0016021	AT1G65080.1	Membrane insertion protein, OxaA/YidC with tetratricopeptide repeat domain
S08_4968738	8	Phvul.008G056100	3	PTHR31682:SF4 - UDP-ARABINOPYRANOSE MUTASE 5-RELATED (1 of 1)	GO:0030244,GO:0016866	AT5G16510.1	Alpha-1,4-glucan-protein synthase family protein
S08_4969454	8	Phvul.008G056100	Multi-year	PTHR31682:SF4 - UDP-ARABINOPYRANOSE MUTASE 5-RELATED (1 of 1)	GO:0030244,GO:0016866	AT5G16510.1	Alpha-1,4-glucan-protein synthase family protein
S08_4968738	8	Phvul.008G056200	3			AT4G30390.1
S08_4969454	8	Phvul.008G056200	Multi-year			AT4G30390.1
S08_15541880	8	Phvul.008G100900	1	2.4.1.256 - Dolichyl-P-Glc:Glc(2)Man(9)GlcNAc(2)-PP-dolichol alpha-1,2- glucosyltransferase / Dol-P-Glc:Glc(2)Man(9)GlcNAc(2)-PP-Dol alpha-1,2-glucosyltransferase (1 of 1)	GO:0006488,GO:0005789,GO:0004583	AT5G02410.1	DIE2/ALG10 family
S09_33477028	9	Phvul.009G221600	1	PTHR33181:SF10 - GENOMIC DNA, CHROMOSOME 3, P1 CLONE: MKP6 (1 of 2)		AT1G48330.1
S09_33477028	9	Phvul.009G221700	1	K02881 - large subunit ribosomal protein L18 (RP-L18, MRPL18, rplR) (1 of 3)	GO:0006412,GO:0005840,GO:0005622,GO:0003735	AT1G48350.1	Ribosomal L18p/L5e family protein
S09_33477028	9	Phvul.009G221800	1	PTHR33077:SF5 - PROTEIN TIFY 3A-RELATED (1 of 2)		AT5G20900.1	jasmonate-zim-domain protein 12
S09_33477028	9	Phvul.009G221900	1	3.1.3.34 - Deoxynucleotide 3'-phosphatase / 3'-deoxynucleotidase (1 of 1)	GO:0009264,GO:0008253	AT4G33140.1	Haloacid dehalogenase-like hydrolase (HAD) superfamily protein
S09_33477028	9	Phvul.009G222000	1	K03134 - transcription initiation factor TFIID subunit 10 (TAF10) (1 of 2)	GO:0006352,GO:0005634	AT4G31720.1	TBP-associated factor II 15
S09_33477028	9	Phvul.009G222100	1	PTHR31707:SF10 - PECTINESTERASE/PECTINESTERASE INHIBITOR 32-RELATED (1 of 3)	GO:0004857,GO:0042545,GO:0030599,GO:0005618	AT3G43270.1	Plant invertase/pectin methylesterase inhibitor superfamily
S09_33477028	9	Phvul.009G222201	1	2.2.1.6 - Acetolactate synthase / Alpha-acetolactate synthetase (1 of 4)	GO:0030976,GO:0003824	AT3G48560.1	chlorsulfuron/imidazolinone resistant 1
S10_11495606	10	Phvul.010G063400	Multi-year	PTHR21495:SF77 - DIRIGENT PROTEIN 19 (1 of 6)		AT5G49040.1	Disease resistance-responsive (dirigent-like protein) family protein
S010_38874426	10	Phvul.010G113000	3	3.4.17.23 - Angiotensin-converting enzyme 2 / Angiotensin converting enzyme-2 (1 of 7)		AT2G46420.1	Plant protein 1589 of unknown function
S010_38874426	10	Phvul.010G113100	3	PTHR10217:SF465 - CYCLIC NUCLEOTIDE-GATED ION CHANNEL 11-RELATED (1 of 3)	GO:0055085,GO:0016020,GO:0006811,GO:0005216	AT4G01010.1	cyclic nucleotide-gated channel 13
S010_38874426	10	Phvul.010G113200	3
S011_51216108	11	Phvul.011G197400	3	PTHR23155//PTHR23155:SF414 - LEUCINE-RICH REPEAT-CONTAINING PROTEIN // SUBFAMILY NOT NAMED (1 of 124)	GO:0043531	AT3G14470.1	NB-ARC domain-containing disease resistance protein
S011_51216108	11	Phvul.011G197500	3	PF07714//PF13947 - Protein tyrosine kinase (Pkinase_Tyr) // Wall-associated receptor kinase galacturonan-binding (GUB_WAK_bind) (1 of 15)	GO:0030247,GO:0006468,GO:0004672	AT5G38260.1	Protein kinase superfamily protein
S011_51216108	11	Phvul.011G197600	3	PTHR23155//PTHR23155:SF414 - LEUCINE-RICH REPEAT-CONTAINING PROTEIN // SUBFAMILY NOT NAMED (1 of 124)	GO:0043531	AT3G14470.1	NB-ARC domain-containing disease resistance protein
S011_51216108	11	Phvul.011G197700	3	PF07714//PF13947 - Protein tyrosine kinase (Pkinase_Tyr) // Wall-associated receptor kinase galacturonan-binding (GUB_WAK_bind) (1 of 15)	GO:0030247,GO:0006468,GO:0004672	AT5G38260.1	Protein kinase superfamily protein
S011_51216108	11	Phvul.011G197800	3	PTHR23155//PTHR23155:SF414 - LEUCINE-RICH REPEAT-CONTAINING PROTEIN // SUBFAMILY NOT NAMED (1 of 124)	GO:0043531	AT3G14460.1	LRR and NB-ARC domains-containing disease resistance protein
S011_51216108	11	Phvul.011G197900	3	PTHR23155//PTHR23155:SF414 - LEUCINE-RICH REPEAT-CONTAINING PROTEIN // SUBFAMILY NOT NAMED (1 of 124)	GO:0043531	AT3G14460.1	LRR and NB-ARC domains-containing disease resistance protein
S011_51216108	11	Phvul.011G198000	3	PTHR23155//PTHR23155:SF414 - LEUCINE-RICH REPEAT-CONTAINING PROTEIN // SUBFAMILY NOT NAMED (1 of 124)	GO:0043531	AT3G14470.1	NB-ARC domain-containing disease resistance protein
S011_51216108	11	Phvul.011G198100	3	PTHR23155//PTHR23155:SF414 - LEUCINE-RICH REPEAT-CONTAINING PROTEIN // SUBFAMILY NOT NAMED (1 of 124)	GO:0043531	AT3G14460.1	LRR and NB-ARC domains-containing disease resistance protein
S011_51216108	11	Phvul.011G198200	3	K04733 - interleukin-1 receptor-associated kinase 4 (IRAK4) (1 of 48)	GO:0006468,GO:0005524,GO:0004672	AT4G18250.1	receptor serine/threonine kinase, putative
S011_51216108	11	Phvul.011G198300	3	PTHR23155//PTHR23155:SF414 - LEUCINE-RICH REPEAT-CONTAINING PROTEIN // SUBFAMILY NOT NAMED (1 of 124)	GO:0043531	AT3G14470.1	NB-ARC domain-containing disease resistance protein

## Sheet: Table S9
Table S9. Candidate genes for significant markers identified in MULTI-trait GWAS
Traits	Type of effect	SNP	chrm	Common bean gene Model	Annotation Common bean genome	GO Term	Best Hit Arabidopsis Gene model	Annotation Arabidopsis gene models
Yield & Flowering	Interaction	S02_26051524	2	Phvul.002G122300	K12400 - AP-4 complex subunit epsilon-1 (AP4E1) (1 of 1)	GO:0030117,GO:0016192,GO:0006886	AT1G31730.1	Adaptin family protein
		S02_26051524	2	Phvul.002G122400	PTHR13586:SF3 - DECAPPING 5-LIKE PROTEIN-RELATED (1 of 1)		AT1G26110.1	decapping 5
		S02_26051524	2	Phvul.002G122500	PF06749 - Protein of unknown function (DUF1218) (DUF1218) (1 of 14)		AT4G19370.1	Protein of unknown function (DUF1218)
		S02_26051524	2	Phvul.002G122600	PTHR10668:SF80 - LONG-CHAIN-ALCOHOL OXIDASE FAO4A (1 of 2)	GO:0055114,GO:0016614,GO:0050660	AT4G19380.1	Long-chain fatty alcohol dehydrogenase family protein
		S02_26051524	2	Phvul.002G122700			AT2G35612.1
Maturity & Lodging	Common	S04_4143864	4	Phvul.004G035200			AT5G39240.1	0
		S04_4143864	4	Phvul.004G035300	PTHR11926:SF162 - UDP-GLYCOSYLTRANSFERASE 83A1 (1 of 2)	GO:0016758,GO:0008152	AT3G02100.1	UDP-Glycosyltransferase superfamily protein
		S04_4143864	4	Phvul.004G035400	K14863 - ribosome biogenesis protein YTM1 (YTM1, WDR12) (1 of 1)	GO:0005515	AT5G15550.1	Transducin/WD40 repeat-like superfamily protein
		S04_4180303	4	Phvul.004G035400	K14863 - ribosome biogenesis protein YTM1 (YTM1, WDR12) (1 of 1)	GO:0005515	AT5G15550.1	Transducin/WD40 repeat-like superfamily protein
		S04_4180312	4	Phvul.004G035400	K14863 - ribosome biogenesis protein YTM1 (YTM1, WDR12) (1 of 1)	GO:0005515	AT5G15550.1	Transducin/WD40 repeat-like superfamily protein
		S04_4180313	4	Phvul.004G035400	K14863 - ribosome biogenesis protein YTM1 (YTM1, WDR12) (1 of 1)	GO:0005515	AT5G15550.1	Transducin/WD40 repeat-like superfamily protein
		S04_4143864	4	Phvul.004G035500	PTHR11926:SF162 - UDP-GLYCOSYLTRANSFERASE 83A1 (1 of 2)	GO:0016758,GO:0008152	AT3G02100.1	UDP-Glycosyltransferase superfamily protein
		S04_4185944	4	Phvul.004G035500	PTHR11926:SF162 - UDP-GLYCOSYLTRANSFERASE 83A1 (1 of 2)	GO:0016758,GO:0008152	AT3G02100.1	UDP-Glycosyltransferase superfamily protein
		S04_4180303	4	Phvul.004G035500	PTHR11926:SF162 - UDP-GLYCOSYLTRANSFERASE 83A1 (1 of 2)	GO:0016758,GO:0008152	AT3G02100.1	UDP-Glycosyltransferase superfamily protein
		S04_4180312	4	Phvul.004G035500	PTHR11926:SF162 - UDP-GLYCOSYLTRANSFERASE 83A1 (1 of 2)	GO:0016758,GO:0008152	AT3G02100.1	UDP-Glycosyltransferase superfamily protein
		S04_4180313	4	Phvul.004G035500	PTHR11926:SF162 - UDP-GLYCOSYLTRANSFERASE 83A1 (1 of 2)	GO:0016758,GO:0008152	AT3G02100.1	UDP-Glycosyltransferase superfamily protein
		S04_4143864	4	Phvul.004G035600	PTHR11926//PTHR11926:SF289 - GLUCOSYL/GLUCURONOSYL TRANSFERASES // SUBFAMILY NOT NAMED (1 of 8)	GO:0016758,GO:0008152	AT3G02100.1	UDP-Glycosyltransferase superfamily protein
		S04_4185944	4	Phvul.004G035600	PTHR11926//PTHR11926:SF289 - GLUCOSYL/GLUCURONOSYL TRANSFERASES // SUBFAMILY NOT NAMED (1 of 8)	GO:0016758,GO:0008152	AT3G02100.1	UDP-Glycosyltransferase superfamily protein
		S04_4180303	4	Phvul.004G035600	PTHR11926//PTHR11926:SF289 - GLUCOSYL/GLUCURONOSYL TRANSFERASES // SUBFAMILY NOT NAMED (1 of 8)	GO:0016758,GO:0008152	AT3G02100.1	UDP-Glycosyltransferase superfamily protein
		S04_4180312	4	Phvul.004G035600	PTHR11926//PTHR11926:SF289 - GLUCOSYL/GLUCURONOSYL TRANSFERASES // SUBFAMILY NOT NAMED (1 of 8)	GO:0016758,GO:0008152	AT3G02100.1	UDP-Glycosyltransferase superfamily protein
		S04_4180313	4	Phvul.004G035600	PTHR11926//PTHR11926:SF289 - GLUCOSYL/GLUCURONOSYL TRANSFERASES // SUBFAMILY NOT NAMED (1 of 8)	GO:0016758,GO:0008152	AT3G02100.1	UDP-Glycosyltransferase superfamily protein
		S04_4143864	4	Phvul.004G035700	PTHR11926//PTHR11926:SF289 - GLUCOSYL/GLUCURONOSYL TRANSFERASES // SUBFAMILY NOT NAMED (1 of 8)	GO:0016758,GO:0008152	AT3G02100.1	UDP-Glycosyltransferase superfamily protein
		S04_4185944	4	Phvul.004G035700	PTHR11926//PTHR11926:SF289 - GLUCOSYL/GLUCURONOSYL TRANSFERASES // SUBFAMILY NOT NAMED (1 of 8)	GO:0016758,GO:0008152	AT3G02100.1	UDP-Glycosyltransferase superfamily protein
		S04_4180303	4	Phvul.004G035700	PTHR11926//PTHR11926:SF289 - GLUCOSYL/GLUCURONOSYL TRANSFERASES // SUBFAMILY NOT NAMED (1 of 8)	GO:0016758,GO:0008152	AT3G02100.1	UDP-Glycosyltransferase superfamily protein
		S04_4180312	4	Phvul.004G035700	PTHR11926//PTHR11926:SF289 - GLUCOSYL/GLUCURONOSYL TRANSFERASES // SUBFAMILY NOT NAMED (1 of 8)	GO:0016758,GO:0008152	AT3G02100.1	UDP-Glycosyltransferase superfamily protein
		S04_4180313	4	Phvul.004G035700	PTHR11926//PTHR11926:SF289 - GLUCOSYL/GLUCURONOSYL TRANSFERASES // SUBFAMILY NOT NAMED (1 of 8)	GO:0016758,GO:0008152	AT3G02100.1	UDP-Glycosyltransferase superfamily protein
		S04_4143864	4	Phvul.004G035800	PTHR11926//PTHR11926:SF289 - GLUCOSYL/GLUCURONOSYL TRANSFERASES // SUBFAMILY NOT NAMED (1 of 8)	GO:0016758,GO:0008152	AT3G02100.1	UDP-Glycosyltransferase superfamily protein
		S04_4185944	4	Phvul.004G035800	PTHR11926//PTHR11926:SF289 - GLUCOSYL/GLUCURONOSYL TRANSFERASES // SUBFAMILY NOT NAMED (1 of 8)	GO:0016758,GO:0008152	AT3G02100.1	UDP-Glycosyltransferase superfamily protein
		S04_4180303	4	Phvul.004G035800	PTHR11926//PTHR11926:SF289 - GLUCOSYL/GLUCURONOSYL TRANSFERASES // SUBFAMILY NOT NAMED (1 of 8)	GO:0016758,GO:0008152	AT3G02100.1	UDP-Glycosyltransferase superfamily protein
		S04_4180312	4	Phvul.004G035800	PTHR11926//PTHR11926:SF289 - GLUCOSYL/GLUCURONOSYL TRANSFERASES // SUBFAMILY NOT NAMED (1 of 8)	GO:0016758,GO:0008152	AT3G02100.1	UDP-Glycosyltransferase superfamily protein
		S04_4180313	4	Phvul.004G035800	PTHR11926//PTHR11926:SF289 - GLUCOSYL/GLUCURONOSYL TRANSFERASES // SUBFAMILY NOT NAMED (1 of 8)	GO:0016758,GO:0008152	AT3G02100.1	UDP-Glycosyltransferase superfamily protein
		S04_4185944	4	Phvul.004G035900	PTHR11926//PTHR11926:SF289 - GLUCOSYL/GLUCURONOSYL TRANSFERASES // SUBFAMILY NOT NAMED (1 of 8)	GO:0016758,GO:0008152	AT3G02100.1	UDP-Glycosyltransferase superfamily protein
		S04_4180303	4	Phvul.004G035900	PTHR11926//PTHR11926:SF289 - GLUCOSYL/GLUCURONOSYL TRANSFERASES // SUBFAMILY NOT NAMED (1 of 8)	GO:0016758,GO:0008152	AT3G02100.1	UDP-Glycosyltransferase superfamily protein
		S04_4180312	4	Phvul.004G035900	PTHR11926//PTHR11926:SF289 - GLUCOSYL/GLUCURONOSYL TRANSFERASES // SUBFAMILY NOT NAMED (1 of 8)	GO:0016758,GO:0008152	AT3G02100.1	UDP-Glycosyltransferase superfamily protein
		S04_4180313	4	Phvul.004G035900	PTHR11926//PTHR11926:SF289 - GLUCOSYL/GLUCURONOSYL TRANSFERASES // SUBFAMILY NOT NAMED (1 of 8)	GO:0016758,GO:0008152	AT3G02100.1	UDP-Glycosyltransferase superfamily protein
		S04_4185944	4	Phvul.004G036000	PTHR11926//PTHR11926:SF289 - GLUCOSYL/GLUCURONOSYL TRANSFERASES // SUBFAMILY NOT NAMED (1 of 8)	GO:0016758,GO:0008152	AT3G02100.1	UDP-Glycosyltransferase superfamily protein
		S04_4180303	4	Phvul.004G036000	PTHR11926//PTHR11926:SF289 - GLUCOSYL/GLUCURONOSYL TRANSFERASES // SUBFAMILY NOT NAMED (1 of 8)	GO:0016758,GO:0008152	AT3G02100.1	UDP-Glycosyltransferase superfamily protein
		S04_4180312	4	Phvul.004G036000	PTHR11926//PTHR11926:SF289 - GLUCOSYL/GLUCURONOSYL TRANSFERASES // SUBFAMILY NOT NAMED (1 of 8)	GO:0016758,GO:0008152	AT3G02100.1	UDP-Glycosyltransferase superfamily protein
		S04_4180313	4	Phvul.004G036000	PTHR11926//PTHR11926:SF289 - GLUCOSYL/GLUCURONOSYL TRANSFERASES // SUBFAMILY NOT NAMED (1 of 8)	GO:0016758,GO:0008152	AT3G02100.1	UDP-Glycosyltransferase superfamily protein
		S04_4185944	4	Phvul.004G036100	PTHR11926//PTHR11926:SF289 - GLUCOSYL/GLUCURONOSYL TRANSFERASES // SUBFAMILY NOT NAMED (1 of 8)	GO:0016758,GO:0008152	AT3G02100.1	UDP-Glycosyltransferase superfamily protein
		S04_4180303	4	Phvul.004G036100	PTHR11926//PTHR11926:SF289 - GLUCOSYL/GLUCURONOSYL TRANSFERASES // SUBFAMILY NOT NAMED (1 of 8)	GO:0016758,GO:0008152	AT3G02100.1	UDP-Glycosyltransferase superfamily protein
		S04_4180312	4	Phvul.004G036100	PTHR11926//PTHR11926:SF289 - GLUCOSYL/GLUCURONOSYL TRANSFERASES // SUBFAMILY NOT NAMED (1 of 8)	GO:0016758,GO:0008152	AT3G02100.1	UDP-Glycosyltransferase superfamily protein
		S04_4180313	4	Phvul.004G036100	PTHR11926//PTHR11926:SF289 - GLUCOSYL/GLUCURONOSYL TRANSFERASES // SUBFAMILY NOT NAMED (1 of 8)	GO:0016758,GO:0008152	AT3G02100.1	UDP-Glycosyltransferase superfamily protein
		S04_4185944	4	Phvul.004G036200	PTHR23155//PTHR23155:SF414 - LEUCINE-RICH REPEAT-CONTAINING PROTEIN // SUBFAMILY NOT NAMED (1 of 124)	GO:0043531	AT3G14470.1	NB-ARC domain-containing disease resistance protein
		S04_4180303	4	Phvul.004G036200	PTHR23155//PTHR23155:SF414 - LEUCINE-RICH REPEAT-CONTAINING PROTEIN // SUBFAMILY NOT NAMED (1 of 124)	GO:0043531	AT3G14470.1	NB-ARC domain-containing disease resistance protein
		S04_4180312	4	Phvul.004G036200	PTHR23155//PTHR23155:SF414 - LEUCINE-RICH REPEAT-CONTAINING PROTEIN // SUBFAMILY NOT NAMED (1 of 124)	GO:0043531	AT3G14470.1	NB-ARC domain-containing disease resistance protein
		S04_4180313	4	Phvul.004G036200	PTHR23155//PTHR23155:SF414 - LEUCINE-RICH REPEAT-CONTAINING PROTEIN // SUBFAMILY NOT NAMED (1 of 124)	GO:0043531	AT3G14470.1	NB-ARC domain-containing disease resistance protein
		S04_4185944	4	Phvul.004G036300	PTHR23155//PTHR23155:SF414 - LEUCINE-RICH REPEAT-CONTAINING PROTEIN // SUBFAMILY NOT NAMED (1 of 124)	GO:0043531	AT3G14470.1	NB-ARC domain-containing disease resistance protein

## Sheet: Table S10
Table S10. Significant markers and candidate genes for EPISTATIC interactions in agronomic traits from multi-year data.
Trait	Marker 1	Chr 1	Position 1	Marker 2	Chr 2	Position 2	LOD	aa.effect	ad.effect	da.effect	dd.effect	variance	r2(%)	-Log10(p)	Significance (Bonferroni-corrected cutoff 0.05) Suggested (LOD > 3)	Gene models for Marker1	Annodations for gene models Marker 1	Gene models for Marker 2	Annodations for gene models Marker 2
Flowering (DTF)	S01_6715919	1	6715919	S08_47138874	8	47138874	8.7509	0.4378	0.1167	0.2798	0.1433	0.2637	0.5034	7.42525	Significant	Phvul.001G058400, Phvul.001G058500, Phvul.001G058600, Phvul.001G058700, Phvul.001G058800	PTHR33433:SF3 - FLOWERING-PROMOTING FACTOR 1-LIKE PROTEIN 1-RELATED (1 of 2), K10739 - replication factor A2 (RFA2, RPA2) (1 of 2), PTHR10566//PTHR10566:SF53 - CHAPERONE-ACTIVITY OF BC1 COMPLEX CABC1 -RELATED // SUBFAMILY NOT NAMED (1 of 1), PF07800 - Protein of unknown function (DUF1644) (DUF1644) (1 of 7), K14816 - pre-60S factor REI1 (REI1) (1 of 1)	Phvul.008G168700, Phvul.008G168800	PTHR31384:SF19 - AUXIN RESPONSE FACTOR 17 (1 of 2), PF15938 - Domain of unknown function (DUF4750) (DUF4750) (1 of 1)
	S01_8942724	1	8942724	S10_25092219	10	25092219	3.9296	-0.0802	-0.1285	0.1336	-0.6679	0.1123	0.2143	2.92739	Sugested	Phvul.001G069216, Phvul.001G069232, Phvul.001G069248, Phvul.001G069264, Phvul.001G069280	3.1.4.46 - Glycerophosphodiester phosphodiesterase / Glycerophosphoryl diester phosphodiesterase (1 of 65), PTHR27009:SF21 - PR5-LIKE RECEPTOR KINASE-RELATED (1 of 19), PF13947 - Wall-associated receptor kinase galacturonan-binding (GUB_WAK_bind) (1 of 65)	Phvul.010G066300
	S01_30697546	1	30697546	S03_17853060	3	17853060	13.6404	-0.0587	0.2422	-0.0913	-2.4542	0.1904	0.3634	12.1292	Significant	Phvul.001G119100, Phvul.001G119200, Phvul.001G119300	PTHR31407:SF14 - PSBP DOMAIN-CONTAINING PROTEIN 6, CHLOROPLASTIC (1 of 1), PF00170 - bZIP transcription factor (bZIP_1) (1 of 66)
	S01_32037216	1	32037216	S03_9051888	3	9051888	10.2698	-0.5515	-1.0668	-0.3855	-3.1732	0.2667	0.509	8.87765	Significant	Phvul.001G112400	K13065 - shikimate O-hydroxycinnamoyltransferase (E2.3.1.133, HCT) (1 of 15)	Phvul.003G063300, Phvul.003G063400, Phvul.003G063700, Phvul.003G063800, Phvul.003G063900	K12393 - AP-1 complex subunit mu (AP1M) (1 of 2), PF00069//PF01476 - Protein kinase domain (Pkinase) // LysM domain (LysM) (1 of 4), 2.4.2.18 - Anthranilate phosphoribosyltransferase / Phosphoribosyl-anthranilate pyrophosphorylase (1 of 2)
	S01_32037216	1	32037216	S04_28518734	4	28518734	17.9132	-1.1782	-0.292	3.0562	-4.5159	5.5055	10.5074	16.2867	Significant	Phvul.001G112400	K13065 - shikimate O-hydroxycinnamoyltransferase (E2.3.1.133, HCT) (1 of 15)	Phvul.004G085800, Phvul.004G085900	PF00069//PF00954//PF01453 - Protein kinase domain (Pkinase) // S-locus glycoprotein domain (S_locus_glycop) // D-mannose binding lectin (B_lectin) (1 of 14)
	S01_40789437	1	40789437	S09_2575111	9	2575111	3.6875	-0.0643	0.3372	-0.048	-0.0478	0.0699	0.1334	2.71003	Sugested	Phvul.001G156200, Phvul.001G156300, Phvul.001G156400, Phvul.001G156500, Phvul.001G156600, Phvul.001G156700, Phvul.001G156800	4.1.2.8 - Indole-3-glycerol-phosphate lyase / TSA (1 of 1), PF12776 - Myb/SANT-like DNA-binding domain (Myb_DNA-bind_3) (1 of 47), PTHR16223:SF15 - TRANSCRIPTION FACTOR UNE12-RELATED (1 of 2), K14484 - auxin-responsive protein IAA (IAA) (1 of 28), PTHR10285//PTHR10285:SF81 - URIDINE KINASE // SUBFAMILY NOT NAMED (1 of 1), KOG1947 - Leucine rich repeat proteins, some proteins contain F-box (1 of 3…	Phvul.009G015300, Phvul.009G015400, Phvul.009G015500, Phvul.009G015600, Phvul.009G015700	K17434 - large subunit ribosomal protein L53 (MRPL53) (1 of 1), PTHR10108//PTHR10108:SF837 - METHYLTRANSFERASE // SUBFAMILY NOT NAMED (1 of 2), PTHR31374:SF34 - F6F9.11 PROTEIN-RELATED (1 of 1), PTHR31580:SF4 - FILAMENT-LIKE PLANT PROTEIN 4-RELATED (1 of 3)
	S01_43955186	1	43955186	S06_10281685	6	10281685	6.0658	-1.2601	-1.1699	-1.0691	-0.9152	0.0576	0.11	4.89049	Significant	Phvul.001G181200, Phvul.001G181300, Phvul.001G181400, Phvul.001G181500, Phvul.001G181600, Phvul.001G181700, Phvul.001G181800	PF13912 - C2H2-type zinc finger (zf-C2H2_6) (1 of 42), PTHR24073:SF536 - RAS-RELATED PROTEIN RABC2A (1 of 3), PTHR23086:SF42 - PHOSPHATIDYLINOSITOL 4-PHOSPHATE 5-KINASE 9 (1 of 2), K14556 - U3 small nucleolar RNA-associated protein 12 (DIP2, UTP12, WDR3) (1 of 1), PF01357//PF03330 - Pollen allergen (Pollen_allerg_1) // Rare lipoprotein A (RlpA)-like double-psi beta-barrel (DPBB_1) (1 of 37), PF00…	Phvul.006G025800, Phvul.006G025840, Phvul.006G026000, Phvul.006G026040, Phvul.006G026100	PF14368 - Probable lipid transfer (LTP_2) (1 of 66)
	S02_48569479	2	48569479	S11_50863652	11	50863652	14.4491	0.2516	0.0716	0.1378	-0.0614	0.0205	0.0391	12.9137	Significant	Phvul.002G319100, Phvul.002G319104, Phvul.002G319108, Phvul.002G319300, Phvul.002G319400, Phvul.002G319500, Phvul.002G319600, Phvul.002G319700, Phvul.002G319800, Phvul.002G319900, Phvul.002G320000, Phvul.002G320100, Phvul.002G320200, Phvul.002G320300, Phvul.002G320400	PF04749 - PLAC8 family (PLAC8) (1 of 18), PTHR15907:SF47 - PROTEIN PLANT CADMIUM RESISTANCE 11-RELATED (1 of 3), PTHR11886:SF39 - DYNEIN LIGHT CHAIN TYPE 1-LIKE PROTEIN (1 of 2), PF00646 - F-box domain (F-box) (1 of 135), PTHR32227:SF61 - GLUCAN ENDO-1,3-BETA-GLUCOSIDASE 3 (1 of 2), PTHR33077:SF7 - PROTEIN TIFY 6A-RELATED (1 of 2), K14011 - UBX domain-containing protein 6 (UBXN6, UBXD1) (1 of 1),…	Phvul.011G194900, Phvul.011G195000, Phvul.011G195100, Phvul.011G195200, Phvul.011G195300, Phvul.011G195400, Phvul.011G195500, Phvul.011G195600, Phvul.011G195650	PTHR23155//PTHR23155:SF414 - LEUCINE-RICH REPEAT-CONTAINING PROTEIN // SUBFAMILY NOT NAMED (1 of 124)
	S03_16375775	3	16375775	S04_39598223	4	39598223	4.9563	-0.3673	0.1657	-0.0291	-0.8019	0.2137	0.4078	3.86227	Sugested	Phvul.003G087000, Phvul.003G087100, Phvul.003G087200	PTHR11064:SF20 - NUCLEAR TRANSCRIPTION FACTOR Y SUBUNIT B-6-RELATED (1 of 3), K11267 - sister chromatid cohesion protein PDS5 (PDS5) (1 of 3)	Phvul.004G114400	PTHR33649:SF2 - PAR1 PROTEIN (1 of 2)
	S03_18855558	3	18855558	S04_7449312	4	7449312	14.5207	-0.1703	1.296	-5.1049	-3.3774	4.1098	7.8438	12.9832	Significant	Phvul.003G087300, Phvul.003G087400, Phvul.003G087500, Phvul.003G087600, Phvul.003G087700, Phvul.003G087800	PTHR33144:SF3 - PLANT TRANSPOSASE (PTTA/EN/SPM FAMILY) (1 of 7), PTHR23180:SF249 - ADP-RIBOSYLATION FACTOR GTPASE-ACTIVATING PROTEIN AGD11-RELATED (1 of 4), K00626 - acetyl-CoA C-acetyltransferase (E2.3.1.9, atoB) (1 of 2), PF05701 - Weak chloroplast movement under blue light (WEMBL) (1 of 16), PTHR23324//PTHR23324:SF79 - SEC14 RELATED PROTEIN // SUBFAMILY NOT NAMED (1 of 4)	Phvul.004G055100, Phvul.004G055200, Phvul.004G055300, Phvul.004G055400	PTHR10891//PTHR10891:SF621 - EF-HAND CALCIUM-BINDING DOMAIN CONTAINING PROTEIN // SUBFAMILY NOT NAMED (1 of 2), PTHR31344:SF1 - F28J7.14 PROTEIN (1 of 2), PF07714//PF13855 - Protein tyrosine kinase (Pkinase_Tyr) // Leucine rich repeat (LRR_8) (1 of 6)
	S03_18855558	3	18855558	S04_41443074	4	41443074	10.9114	0.6731	-0.4922	0.7281	-1.5892	0.357	0.6814	9.49399	Significant	Phvul.003G087300, Phvul.003G087400, Phvul.003G087500, Phvul.003G087600, Phvul.003G087700, Phvul.003G087800	PTHR33144:SF3 - PLANT TRANSPOSASE (PTTA/EN/SPM FAMILY) (1 of 7), PTHR23180:SF249 - ADP-RIBOSYLATION FACTOR GTPASE-ACTIVATING PROTEIN AGD11-RELATED (1 of 4), K00626 - acetyl-CoA C-acetyltransferase (E2.3.1.9, atoB) (1 of 2), PF05701 - Weak chloroplast movement under blue light (WEMBL) (1 of 16), PTHR23324//PTHR23324:SF79 - SEC14 RELATED PROTEIN // SUBFAMILY NOT NAMED (1 of 4)	Phvul.004G122200, Phvul.004G122300, Phvul.004G122400, Phvul.004G122500, Phvul.004G122600, Phvul.004G122700	PTHR13148 - PER1-RELATED (1 of 3), PTHR24221:SF169 - ABC TRANSPORTER B FAMILY MEMBER 28 (1 of 1), PTHR24349//PTHR24349:SF111 - SERINE/THREONINE-PROTEIN KINASE // SUBFAMILY NOT NAMED (1 of 1), PTHR22844:SF178 - ZINC FINGER CCCH DOMAIN-CONTAINING PROTEIN 48-RELATED (1 of 1), 1.1.1.140 - Sorbitol-6-phosphate 2-dehydrogenase / Ketosephosphate reductase (1 of 1)
	S04_1628048	4	1628048	S06_1145031	6	1145031	3.7248	-0.2755	-0.1183	-0.3078	0.0936	0.1259	0.2404	2.74349	Sugested	Phvul.004G014000, Phvul.004G014100, Phvul.004G014200, Phvul.004G014300, Phvul.004G014400, Phvul.004G014500, Phvul.004G014600, Phvul.004G014666, Phvul.004G014732, Phvul.004G014800, Phvul.004G014900, Phvul.004G015000, Phvul.004G015100, Phvul.004G015200, Phvul.004G015300, Phvul.004G015400, Phvul.004G015500	PTHR19959:SF160 - GENOMIC DNA, CHROMOSOME 3, TAC CLONE:K24A2-RELATED (1 of 1), 1.3.1.105 - 2-methylene-furan-3-one reductase / Enone oxidoreductase (1 of 3), PTHR21068:SF5 - GENOMIC DNA, CHROMOSOME 3, P1 CLONE: MIL23-RELATED (1 of 3), PTHR11615//PTHR11615:SF135 - NITRATE, FROMATE, IRON DEHYDROGENASE // SUBFAMILY NOT NAMED (1 of 2), K05954 - protein farnesyltransferase subunit beta (FNTB) (1 of 1)…
	S05_17008871	5	17008871	S11_50893076	11	50893076	6.19	-0.1571	0.1425	0.2113	-0.3683	0.0798	0.1524	5.00645	Significant			Phvul.011G195200, Phvul.011G195300, Phvul.011G195400, Phvul.011G195500, Phvul.011G195600, Phvul.011G195650, Phvul.011G195701, Phvul.011G195751, Phvul.011G195800, Phvul.011G195900	PTHR23155//PTHR23155:SF414 - LEUCINE-RICH REPEAT-CONTAINING PROTEIN // SUBFAMILY NOT NAMED (1 of 124), PTHR11017//PTHR11017:SF162 - LEUCINE-RICH REPEAT-CONTAINING PROTEIN // SUBFAMILY NOT NAMED (1 of 17)
	S07_35993753	7	35993753	S08_31135013	8	31135013	4.9097	-0.5768	0.2011	-0.1683	0.1213	0.19	0.3627	3.81948	Sugested	Phvul.007G235000, Phvul.007G235100, Phvul.007G235200, Phvul.007G235300, Phvul.007G235400, Phvul.007G235500, Phvul.007G235600, Phvul.007G235700, Phvul.007G235800, Phvul.007G235900, Phvul.007G236000, Phvul.007G236100, Phvul.007G236200	K14538 - nuclear GTP-binding protein (NUG1, GNL3) (1 of 1), PF00646 - F-box domain (F-box) (1 of 135), PTHR31692:SF3 - BETA EXPANSIN 6-RELATED (1 of 4), PTHR13016 - AMMECR1 HOMOLOG (1 of 1), PTHR33102:SF9 - DVL11-RELATED (1 of 3), K11269 - chromosome transmission fidelity protein 18 (CTF18, CHL12) (1 of 1), PTHR21136//PTHR21136:SF73 - SNARE PROTEINS // SUBFAMILY NOT NAMED (1 of 2), PTHR10566:SF86…
	S08_25802790	8	25802790	S10_16950558	10	16950558	3.0804	0.4668	0.3905	0.2204	0.4572	0.1283	0.2449	2.17215	Sugested	Phvul.008G155600	PTHR22912:SF170 - MONODEHYDROASCORBATE REDUCTASE, CYTOPLASMIC ISOFORM 2-RELATED (1 of 1)	Phvul.010G074080, Phvul.010G074960, Phvul.010G075840, Phvul.010G076720	PF01535//PF13041 - PPR repeat (PPR) // PPR repeat family (PPR_2) (1 of 197), PF07058 - Microtubule-associated protein 70 (MAP70) (1 of 7), PTHR10694//PTHR10694:SF53 - JUMONJI DOMAIN CONTAINING PROTEIN // SUBFAMILY NOT NAMED (1 of 3)
	S08_36514925	8	36514925	S11_47132838	11	47132838	3.0075	0.4061	0.1628	-0.104	-0.2663	0.1622	0.3096	2.10837	Sugested			Phvul.011G166600, Phvul.011G166700, Phvul.011G166800, Phvul.011G166900, Phvul.011G167000, Phvul.011G167100, Phvul.011G167200	K01183 - chitinase (E3.2.1.14) (1 of 23)
	S09_17975254	9	17975254	S11_50863652	11	50863652	6.4714	0.6166	0.247	0.3576	-0.2813	0.0408	0.0779	5.26977	Significant	Phvul.009G116400, Phvul.009G116500, Phvul.009G116550, Phvul.009G116600, Phvul.009G116700, Phvul.009G116800	PTHR22595:SF34 - BASIC ENDOCHITINASE B (1 of 8)	Phvul.011G194900, Phvul.011G195000, Phvul.011G195100, Phvul.011G195200, Phvul.011G195300, Phvul.011G195400, Phvul.011G195500, Phvul.011G195600, Phvul.011G195650	PTHR23155//PTHR23155:SF414 - LEUCINE-RICH REPEAT-CONTAINING PROTEIN // SUBFAMILY NOT NAMED (1 of 124)
	S10_3689422	10	3689422	S11_13965557	11	13965557	4.3643	0.6389	0.0563	0.0418	0.128	0.253	0.4829	3.32086	Sugested	Phvul.010G024900, Phvul.010G025000, Phvul.010G025100, Phvul.010G025166, Phvul.010G025232, Phvul.010G025300, Phvul.010G025400, Phvul.010G025500, Phvul.010G025600	K17732 - mitochondrial-processing peptidase subunit beta [EC:3.4.24.64] (PMPCB, MAS1) (1 of 2), PF00931//PF13676 - NB-ARC domain (NB-ARC) // TIR domain (TIR_2) (1 of 30), PTHR23155//PTHR23155:SF554 - LEUCINE-RICH REPEAT-CONTAINING PROTEIN // SUBFAMILY NOT NAMED (1 of 22), PF00931//PF01582 - NB-ARC domain (NB-ARC) // TIR domain (TIR) (1 of 28), PTHR11017//PTHR11017:SF163 - LEUCINE-RICH REPEAT-CONT…	Phvul.011G109800	PTHR10641//PTHR10641:SF541 - MYB-LIKE DNA-BINDING PROTEIN MYB // SUBFAMILY NOT NAMED (1 of 4)
Maturity (DTM)	S01_1003759	1	1003759	S02_11429855	2	11429855	4.5891	-2.1229	-0.6504	0.2946	-0.4619	1.232	2.4736	3.52569	Sugested	Phvul.001G012500, Phvul.001G012600, Phvul.001G012700, Phvul.001G012800, Phvul.001G012900, Phvul.001G013000, Phvul.001G013100, Phvul.001G013200, Phvul.001G013300, Phvul.001G013400, Phvul.001G013500, Phvul.001G013600, Phvul.001G013700, Phvul.001G013800, Phvul.001G013900, Phvul.001G014000	PTHR22572:SF110 - GLUCOSE-1-PHOSPHATE ADENYLYLTRANSFERASE LARGE SUBUNIT 2, CHLOROPLASTIC (1 of 2), K19355 - mannan endo-1,4-beta-mannosidase (MAN) (1 of 10), K13082 - bifunctional dihydroflavonol 4-reductase/flavanone 4-reductase (DFR) (1 of 3), PTHR23172:SF33 - AUXILIN-LIKE PROTEIN 1-RELATED (1 of 1), K02725 - 20S proteasome subunit alpha 6 (PSMA1) (1 of 1), PTHR10584//PTHR10584:SF153 - SUGAR KI…	Phvul.002G075200, Phvul.002G075300, Phvul.002G075400	2.4.1.195 - N-hydroxythioamide S-beta-glucosyltransferase / Uridine diphosphoglucose-thiohydroximate glucosyltransferase (1 of 1), PF13191 - AAA ATPase domain (AAA_16) (1 of 8), KOG4308 - LRR-containing protein (1 of 1)
	S01_8942724	1	8942724	S03_37100485	3	37100485	6.1909	-0.1071	-0.0989	-1.863	0.5322	2.7085	5.4381	5.00732	Significant	Phvul.001G069216, Phvul.001G069232, Phvul.001G069248, Phvul.001G069264, Phvul.001G069280	3.1.4.46 - Glycerophosphodiester phosphodiesterase / Glycerophosphoryl diester phosphodiesterase (1 of 65), PTHR27009:SF21 - PR5-LIKE RECEPTOR KINASE-RELATED (1 of 19), PF13947 - Wall-associated receptor kinase galacturonan-binding (GUB_WAK_bind) (1 of 65)	Phvul.003G154900, Phvul.003G155000, Phvul.003G155100, Phvul.003G155150, Phvul.003G155200, Phvul.003G155300, Phvul.003G155400, Phvul.003G155500, Phvul.003G155600, Phvul.003G155700, Phvul.003G155800, Phvul.003G155900, Phvul.003G156000	PTHR23253//PTHR23253:SF32 - EUKARYOTIC TRANSLATION INITIATION FACTOR 4 GAMMA // SUBFAMILY NOT NAMED (1 of 2), K10268 - F-box and leucine-rich repeat protein 2/20 (FBXL2_20) (1 of 15), PTHR21659 - HYDROPHOBIC PROTEIN RCI2 LOW TEMPERATURE AND SALT RESPONSIVE PROTEIN LTI6 -RELATED (1 of 4), PTHR23067//PTHR23067:SF43 - DOUBLE-STRANDED RNA-BINDING ZINC FINGER PROTEIN // SUBFAMILY NOT NAMED (1 of 2), P…
	S01_13383398	1	13383398	S11_49588787	11	49588787	7.3407	0.745	-0.9703	-0.0054	-0.1625	1.1605	2.33	6.08749	Significant	Phvul.001G086300, Phvul.001G086400, Phvul.001G086466, Phvul.001G086532, Phvul.001G086600, Phvul.001G086700	PF01535//PF13041//PF14432 - PPR repeat (PPR) // PPR repeat family (PPR_2) // DYW family of nucleic acid deaminases (DYW_deaminase) (1 of 79), PF07765 - KIP1-like protein (KIP1) (1 of 16), PTHR11937:SF37 - ACTIN-RELATED PROTEIN 2 (1 of 6), PTHR24089:SF269 - MITOCHONDRIAL PHOSPHATE CARRIER PROTEIN 3, MITOCHONDRIAL (1 of 2), K02148 - V-type H+-transporting ATPase subunit C (ATPeV1C, ATP6C) (1 of 2)	Phvul.011G182300, Phvul.011G182400, Phvul.011G182500, Phvul.011G182600, Phvul.011G182700, Phvul.011G182800	PF00069//PF00560//PF08263 - Protein kinase domain (Pkinase) // Leucine Rich Repeat (LRR_1) // Leucine rich repeat N-terminal domain (LRRNT_2) (1 of 21), PTHR31284:SF7 - ACID PHOSPHATASE-RELATED (1 of 3), PF00407 - Pathogenesis-related protein Bet v I family (Bet_v_1) (1 of 46)
	S01_26989154	1	26989154	S04_10242246	4	10242246	4.7985	0.023	0.6113	-1.2848	-0.0834	1.0815	2.1713	3.71741	Sugested
	S02_5278074	2	5278074	S07_12880173	7	12880173	6.4309	-0.3036	-0.3207	-1.1431	0.1621	1.2299	2.4693	5.23184	Significant			Phvul.007G106600, Phvul.007G106700, Phvul.007G106800	PTHR31901:SF18 - INDOLE-3-ACETIC ACID-AMIDO SYNTHETASE GH3.9-RELATED (1 of 1), PF03004 - Plant transposase (Ptta/En/Spm family) (Transposase_24) (1 of 17), K19347 - SUN domain-containing protein 1/2 (SUN1_2) (1 of 2)
	S02_6535059	2	6535059	S03_16330427	3	16330427	7.8115	0.4405	2.6437	-0.1228	-0.484	1.0826	2.1737	6.53279	Significant	Phvul.002G059200, Phvul.002G059300, Phvul.002G059400, Phvul.002G059500, Phvul.002G059600, Phvul.002G059700, Phvul.002G059800, Phvul.002G059900	2.6.1.27 - Tryptophan transaminase / Tryptophan aminotransferase (1 of 3), K12393 - AP-1 complex subunit mu (AP1M) (1 of 2), K04733 - interleukin-1 receptor-associated kinase 4 (IRAK4) (1 of 48), 1.11.1.7 - Peroxidase / Lactoperoxidase (1 of 96), PTHR33639:SF1 - THIOL-DISULFIDE OXIDOREDUCTASE DCC-RELATED (1 of 1), K01669 - deoxyribodipyrimidine photo-lyase [EC:4.1.99.3] (phrB) (1 of 2), K15292 - …	Phvul.003G086800, Phvul.003G086900, Phvul.003G087000, Phvul.003G087100	PTHR11064//PTHR11064:SF45 - CCAAT-BINDING TRANSCRIPTION FACTOR-RELATED // SUBFAMILY NOT NAMED (1 of 6), 3.6.1.13//3.6.1.22//3.6.1.53 - ADP-ribose diphosphatase / ADPR-PPase // NAD(+) diphosphatase / NADP pyrophosphatase // Mn(2+)-dependent ADP-ribose/CDP-alcohol diphosphatase / Mn(2+)-dependent ADP-ribose/CDP-alcohol pyrophosphatase (1 of 6), PTHR11064:SF20 - NUCLEAR TRANSCRIPTION FACTOR Y SUBUNI…
	S02_18560283	2	18560283	S08_62138641	8	62138641	7.3987	-2.886	-3.4388	0.3162	-1.4626	1.6129	3.2384	6.14232	Significant			Phvul.008G279500, Phvul.008G279600, Phvul.008G279700, Phvul.008G279750, Phvul.008G279800, Phvul.008G279900, Phvul.008G280000, Phvul.008G280100, Phvul.008G280200, Phvul.008G280300, Phvul.008G280400, Phvul.008G280500, Phvul.008G280600	PF05627 - Cleavage site for pathogenic type III effector avirulence factor Avr (AvrRpt-cleavage) (1 of 10), PTHR13301//PTHR13301:SF54 - X-BOX TRANSCRIPTION FACTOR-RELATED // SUBFAMILY NOT NAMED (1 of 6), PTHR13301//PTHR13301:SF57 - X-BOX TRANSCRIPTION FACTOR-RELATED // SUBFAMILY NOT NAMED (1 of 1), PF05701 - Weak chloroplast movement under blue light (WEMBL) (1 of 16), PTHR31902:SF1 - ACTIN PATCH…
	S02_38466643	2	38466643	S03_10190524	3	10190524	3.0052	-1.1711	0.0679	0.5381	-0.3043	1.3569	2.7244	2.10637	Sugested	Phvul.002G215500, Phvul.002G215600, Phvul.002G215700, Phvul.002G215800, Phvul.002G215900, Phvul.002G216000	PTHR11945:SF172 - MADS-BOX TRANSCRIPTION FACTOR ANR1 (1 of 2), PTHR13734//PTHR13734:SF46 - TRNA-NUCLEOTIDYLTRANSFERASE/POLY A POLYMERASE FAMILY MEMBER // SUBFAMILY NOT NAMED (1 of 1), PTHR22601:SF11 - OLIGOPEPTIDE TRANSPORTER 4 (1 of 3), K04043 - molecular chaperone DnaK (dnaK) (1 of 2), PTHR31066:SF2 - GB (1 of 3), PTHR32285:SF23 - PROTEIN TRICHOME BIREFRINGENCE-LIKE 12 (1 of 1)	Phvul.003G067800, Phvul.003G067900, Phvul.003G068000	PTHR10641:SF461 - MYB-RELATED PROTEIN B (1 of 2), PTHR27001:SF160 - PROTEIN KINASE 2A, CHLOROPLASTIC-RELATED (1 of 3), K11662 - actin-related protein 6 (ACTR6, ARP6) (1 of 1)
	S02_44653285	2	44653285	S02_48553125	2	48553125	4.8218	0.2324	0.2986	1.1462	0.3605	0.8926	1.7922	3.73872	Sugested	Phvul.002G276300, Phvul.002G276400, Phvul.002G276500, Phvul.002G276504, Phvul.002G276700, Phvul.002G276704, Phvul.002G276800, Phvul.002G276900, Phvul.002G277000, Phvul.002G277100, Phvul.002G277200, Phvul.002G277300	PF03364 - Polyketide cyclase / dehydrase and lipid transport (Polyketide_cyc) (1 of 5), K01859 - chalcone isomerase (E5.5.1.6) (1 of 4), PF08263 - Leucine rich repeat N-terminal domain (LRRNT_2) (1 of 284), PTHR11255:SF46 - DIACYLGLYCEROL KINASE 2 (1 of 1), K14488 - SAUR family protein (SAUR) (1 of 75), 2.7.10.1//2.7.11.1 - Receptor protein-tyrosine kinase / Receptor protein tyrosine kinase // No…	Phvul.002G318800, Phvul.002G318900, Phvul.002G319000, Phvul.002G319100, Phvul.002G319104, Phvul.002G319108, Phvul.002G319300, Phvul.002G319400, Phvul.002G319500, Phvul.002G319600, Phvul.002G319700, Phvul.002G319800, Phvul.002G319900, Phvul.002G320000, Phvul.002G320100	PTHR22298:SF28 - ENDOGLUCANASE 4-RELATED (1 of 1), PF04749 - PLAC8 family (PLAC8) (1 of 18), PTHR15907:SF47 - PROTEIN PLANT CADMIUM RESISTANCE 11-RELATED (1 of 3), PTHR11886:SF39 - DYNEIN LIGHT CHAIN TYPE 1-LIKE PROTEIN (1 of 2), PF00646 - F-box domain (F-box) (1 of 135), PTHR32227:SF61 - GLUCAN ENDO-1,3-BETA-GLUCOSIDASE 3 (1 of 2), PTHR33077:SF7 - PROTEIN TIFY 6A-RELATED (1 of 2), K14011 - UBX d…
	S03_5929887	3	5929887	S10_27208370	10	27208370	4.3532	-0.1671	-1.4384	-1.0777	0.2226	1.5777	3.1677	3.31075	Sugested	Phvul.003G047600, Phvul.003G047700, Phvul.003G047800, Phvul.003G047900, Phvul.003G048000, Phvul.003G048100, Phvul.003G048200, Phvul.003G048300	K10661 - E3 ubiquitin-protein ligase MARCH6 (MARCH6, DOA10) (1 of 1), PF05911 - Filament-like plant protein, long coiled-coil (FPP) (1 of 10), K02960 - small subunit ribosomal protein S16e (RP-S16e, RPS16) (1 of 2), K00588 - caffeoyl-CoA O-methyltransferase (E2.1.1.104) (1 of 6), PTHR11514//PTHR11514:SF57 - MYC // SUBFAMILY NOT NAMED (1 of 2), PTHR22849:SF52 - E3 UBIQUITIN-PROTEIN LIGASE PUB24-RE…
	S03_13553124	3	13553124	S08_62914041	8	62914041	3.6951	0.5007	-1.2736	0.1688	-0.2605	0.9552	1.9178	2.7169	Sugested	Phvul.003G081700, Phvul.003G081800, Phvul.003G081900, Phvul.003G082000, Phvul.003G082100	PTHR10795:SF390 - SUBTILISIN-LIKE SERINE PROTEASE (1 of 1), PTHR11850:SF100 - HOMEOBOX PROTEIN SHOOT MERISTEMLESS (1 of 2), PTHR13697//PTHR13697:SF26 - PHOSPHOFRUCTOKINASE // SUBFAMILY NOT NAMED (1 of 2), PF04844 - Transcriptional repressor, ovate (Ovate) (1 of 21)	Phvul.008G291100, Phvul.008G291200, Phvul.008G291300, Phvul.008G291400, Phvul.008G291500, Phvul.008G291600, Phvul.008G291700, Phvul.008G291800, Phvul.008G291900, Phvul.008G292000, Phvul.008G292100, Phvul.008G292200, Phvul.008G292300, Phvul.008G292400	PF00069//PF13414 - Protein kinase domain (Pkinase) // TPR repeat (TPR_11) (1 of 1), PF04782 - Protein of unknown function (DUF632) (DUF632) (1 of 15), PTHR31818:SF0 - PROTEIN ROOT HAIR SPECIFIC 17 (1 of 1), PTHR11206:SF149 - MATE EFFLUX FAMILY PROTEIN 3, CHLOROPLASTIC (1 of 1), 1.1.1.41 - Isocitrate dehydrogenase (NAD(+)) / Nicotinamide adenine dinucleotide isocitrate dehydrogenase (1 of 4), 3.1.…
	S04_4418277	4	4418277	S09_37398199	9	37398199	5.4347	0.5917	1.0855	0.0181	0.533	1.3998	2.8105	4.30376	Sugested	Phvul.004G037600, Phvul.004G037700, Phvul.004G037800, Phvul.004G037900, Phvul.004G038000	PTHR27000:SF205 - LRR RECEPTOR-LIKE SERINE/THREONINE-PROTEIN KINASE RPK2 (1 of 2), PTHR31072:SF5 - TRANSCRIPTION FACTOR TCP13 (1 of 3), PTHR31680:SF4 - PROTEIN LONGIFOLIA 1-RELATED (1 of 2), PTHR12210//PTHR12210:SF58 - NUCLEAR LIM INTERACTOR-INTERACTING FACTOR-RELATED // SUBFAMILY NOT NAMED (1 of 2), K18635 - protein SPIRAL1 and related proteins (SPR1) (1 of 4)	Phvul.009G253200, Phvul.009G253300, Phvul.009G253400, Phvul.009G253500, Phvul.009G253600, Phvul.009G253700, Phvul.009G253800, Phvul.009G253900, Phvul.009G254000, Phvul.009G254100, Phvul.009G254200	PTHR26402//PTHR26402:SF535 - RESPONSE REGULATOR OF TWO-COMPONENT SYSTEM // SUBFAMILY NOT NAMED (1 of 2), PTHR31052:SF3 - COBRA-LIKE PROTEIN 7-RELATED (1 of 2), PTHR23316:SF22 - ARMADILLO/BETA-CATENIN-LIKE REPEATS-CONTAINING PROTEIN-RELATED (1 of 3), PF06749 - Protein of unknown function (DUF1218) (DUF1218) (1 of 14), PF03101//PF04434//PF10551 - FAR1 DNA-binding domain (FAR1) // SWIM zinc finger (…
	S04_23502805	4	23502805	S07_8174916	7	8174916	6.4126	-0.8656	-0.5505	0.4108	-0.5708	0.741	1.4879	5.21465	Significant			Phvul.007G081600, Phvul.007G081700, Phvul.007G081800, Phvul.007G081900, Phvul.007G082000	2.4.1.29 - Cellulose synthase (GDP-forming) / GDP-glucose-cellulose glucosyltransferase (1 of 3), K02925 - large subunit ribosomal protein L3e (RP-L3e, RPL3) (1 of 2), PTHR24012:SF376 - POLYPYRIMIDINE TRACT-BINDING PROTEIN 3 (1 of 2), PF00847 - AP2 domain (AP2) (1 of 180)
	S04_37874964	4	37874964	S10_5934410	10	5934410	6.9025	-2.0039	-0.2018	0.8237	1.1169	1.4788	2.9691	5.67454	Significant	Phvul.004G106800, Phvul.004G109000	K03609 - septum site-determining protein MinD (minD) (1 of 1)	Phvul.010G040100, Phvul.010G040200, Phvul.010G040300, Phvul.010G040400	2.1.1.33 - tRNA (guanine(46)-N(7))-methyltransferase / tRNA guanine 7-methyltransferase (1 of 2), PTHR21192 - NUCLEAR PROTEIN E3-3 (1 of 1), PTHR10210:SF58 - RIBOSE-PHOSPHATE PYROPHOSPHOKINASE 5, CHLOROPLASTIC (1 of 1), PTHR24223:SF165 - ABC TRANSPORTER C FAMILY MEMBER 15-RELATED (1 of 1)
	S05_3919904	5	3919904	S09_17929807	9	17929807	6.7668	-1.532	-2.2053	-0.0011	0.5234	1.2871	2.5842	5.54691	Significant	Phvul.005G039300, Phvul.005G039400, Phvul.005G039500, Phvul.005G039600, Phvul.005G039700, Phvul.005G039800, Phvul.005G039900	PTHR10209//PTHR10209:SF125 - OXIDOREDUCTASE, 2OG-FE II OXYGENASE FAMILY PROTEIN // SUBFAMILY NOT NAMED (1 of 1), PTHR33432:SF5 - EMSY N TERMINUS (ENT) DOMAIN-CONTAINING PROTEIN-RELATED (1 of 2), PTHR15398 - BROMODOMAIN-CONTAINING PROTEIN 8 (1 of 3), K14662 - protein N-terminal asparagine amidohydrolase (NTAN1) (1 of 1), PTHR31375:SF10 - GLYCOSIDE HYDROLASE FAMILY 28 PROTEIN-RELATED (1 of 1), PTHR…	Phvul.009G115900, Phvul.009G116000, Phvul.009G116100, Phvul.009G116200, Phvul.009G116300, Phvul.009G116400, Phvul.009G116500, Phvul.009G116550, Phvul.009G116600	PTHR10177:SF250 - CYCLIN-B2-3-RELATED (1 of 2), PTHR10183//PTHR10183:SF323 - CALPAIN // SUBFAMILY NOT NAMED (1 of 1), PTHR23423//PTHR23423:SF23 - ORGANIC SOLUTE TRANSPORTER-RELATED // SUBFAMILY NOT NAMED (1 of 1), PTHR14194//PTHR14194:SF81 - NITROGEN METABOLIC REGULATION PROTEIN NMR-RELATED // SUBFAMILY NOT NAMED (1 of 1), PTHR22595:SF34 - BASIC ENDOCHITINASE B (1 of 8)
	S05_30076030	5	30076030	S07_25265658	7	25265658	7.3137	-0.2498	1.7354	0.9095	0.8904	3.4755	6.9781	6.06207	Significant	Phvul.005G096800, Phvul.005G096901, Phvul.005G097000	PF02721//PF08646 - Domain of unknown function DUF223 (DUF223) // Replication factor-A C terminal domain (Rep_fac-A_C) (1 of 2), PTHR33869:SF5 - CLAVATA3/ESR (CLE)-RELATED PROTEIN 3 (1 of 1)
	S07_11942824	7	11942824	S08_25802790	8	25802790	3.0522	-0.3638	-0.8695	0.727	0.348	0.2305	0.4628	2.14751	Sugested	Phvul.007G102900, Phvul.007G103000, Phvul.007G103100, Phvul.007G103200, Phvul.007G103300, Phvul.007G103400	PTHR31003:SF4 - GENOMIC DNA, CHROMOSOME 3, TAC CLONE:K13N2-RELATED (1 of 2), PTHR22950:SF327 - LYSINE HISTIDINE TRANSPORTER-LIKE 6 (1 of 2), PTHR28570:SF3 - ASPARTYL AMINOPEPTIDASE (1 of 1), PTHR15672 - CAMP-REGULATED PHOSPHOPROTEIN 21 RELATED R3H DOMAIN CONTAINING PROTEIN (1 of 4), KOG2816 - Predicted transporter ADD1 (major facilitator superfamily) (1 of 3), PF00076 - RNA recognition motif. (a.…	Phvul.008G155600	PTHR22912:SF170 - MONODEHYDROASCORBATE REDUCTASE, CYTOPLASMIC ISOFORM 2-RELATED (1 of 1)
	S07_29102508	7	29102508	S11_11732072	11	11732072	6.5546	-1.7296	0.269	-1.2235	-0.2726	1.4326	2.8764	5.34771	Significant	Phvul.007G173500, Phvul.007G173600, Phvul.007G173700, Phvul.007G173800, Phvul.007G173900	PTHR33044:SF23 - BIFUNCTIONAL INHIBITOR/LIPID-TRANSFER PROTEIN/SEED STORAGE 2S ALBUMIN SUPERFAMILY PROTEIN-RELATED (1 of 4), PF00190 - Cupin (Cupin_1) (1 of 22), PTHR11200//PTHR11200:SF159 - INOSITOL 5-PHOSPHATASE // SUBFAMILY NOT NAMED (1 of 2), PTHR31833:SF2 - UPF0690 PROTEIN C1ORF52 (1 of 1), K01968 - 3-methylcrotonyl-CoA carboxylase alpha subunit (E6.4.1.4A) (1 of 1)	Phvul.011G103900, Phvul.011G104000, Phvul.011G104100, Phvul.011G104200	K00236 - succinate dehydrogenase (ubiquinone) cytochrome b560 subunit (SDHC, SDH3) (1 of 2), PTHR11206//PTHR11206:SF143 - MULTIDRUG RESISTANCE PROTEIN // SUBFAMILY NOT NAMED (1 of 2)
	S10_13929154	10	13929154	S11_16030614	11	16030614	3.3993	0.3153	-0.1428	0.5728	0.9783	0.5788	1.162	2.45338	Sugested
Lodging (Score 1-10)	S01_5494349	1	5494349	S04_10242246	4	10242246	5.4609	0.0306	0.3522	-0.227	-0.1135	0.0317	0.6174	4.32802	Sugested	Phvul.001G050400, Phvul.001G050500, Phvul.001G050600, Phvul.001G050700, Phvul.001G050800, Phvul.001G050900, Phvul.001G051000, Phvul.001G051100	PTHR11776//PTHR11776:SF11 - ADENINE PHOSPHORIBOSYLTRANSFERASE // SUBFAMILY NOT NAMED (1 of 1), PTHR23160:SF7 - MYOSIN HEAVY CHAIN-RELATED PROTEIN (1 of 1), PTHR22967//PTHR22967:SF67 - SERINE/THREONINE PROTEIN KINASE // SUBFAMILY NOT NAMED (1 of 2), PTHR11132//PTHR11132:SF51 - SOLUTE CARRIER FAMILY 35 // SUBFAMILY NOT NAMED (1 of 2), PTHR27002:SF31 - G-TYPE LECTIN S-RECEPTOR-LIKE SERINE/THREONINE-…
	S01_9020459	1	9020459	S08_47168728	8	47168728	4.8056	-0.3077	-0.1892	0.1499	0.0463	0.0572	1.1126	3.72386	Sugested	Phvul.001G069264, Phvul.001G069280, Phvul.001G069300, Phvul.001G069400, Phvul.001G069500, Phvul.001G069600, Phvul.001G069700	PTHR27009:SF21 - PR5-LIKE RECEPTOR KINASE-RELATED (1 of 19), PF13947 - Wall-associated receptor kinase galacturonan-binding (GUB_WAK_bind) (1 of 65), K04733 - interleukin-1 receptor-associated kinase 4 (IRAK4) (1 of 48), 3.1.4.46 - Glycerophosphodiester phosphodiesterase / Glycerophosphoryl diester phosphodiesterase (1 of 65)	Phvul.008G168800, Phvul.008G168900	PF15938 - Domain of unknown function (DUF4750) (DUF4750) (1 of 1), PTHR31509:SF2 - F2E2.8 (1 of 2)
	S01_19362078	1	19362078	S11_47083834	11	47083834	4.8815	-0.5267	0.1669	-0.1088	0.2012	0.2169	4.2201	3.79355	Sugested	Phvul.001G099500, Phvul.001G099600	PTHR14025:SF21 - DEAD/DEAH BOX HELICASE-RELATED (1 of 1), PTHR30540:SF9 - POTASSIUM TRANSPORTER 4 (1 of 3)	Phvul.011G166300, Phvul.011G166400, Phvul.011G166500, Phvul.011G166600, Phvul.011G166700, Phvul.011G166800, Phvul.011G166900	PTHR13833:SF46 - NHL DOMAIN-CONTAINING PROTEIN (1 of 3), PTHR27000:SF185 - LEUCINE-RICH REPEAT RECEPTOR-LIKE PROTEIN KINASE PEPR1-RELATED (1 of 3), PF00197 - Trypsin and protease inhibitor (Kunitz_legume) (1 of 24), K01183 - chitinase (E3.2.1.14) (1 of 23)
	S01_48784668	1	48784668	S07_12932335	7	12932335	5.5762	0.0418	0.5473	0.3014	-0.0586	0.2051	3.9899	4.4349	Sugested	Phvul.001G233300, Phvul.001G233400, Phvul.001G233500, Phvul.001G233600, Phvul.001G233700, Phvul.001G233800, Phvul.001G233900, Phvul.001G234000, Phvul.001G234200, Phvul.001G234300, Phvul.001G234400, Phvul.001G234500, Phvul.001G234600	PF08137 - DVL family (DVL) (1 of 17), K01802 - peptidylprolyl isomerase (E5.2.1.8) (1 of 1), K16283 - E3 ubiquitin-protein ligase SDIR1 [EC:6.3.2.19] (SDIR1) (1 of 2), PTHR13683:SF347 - CYSTEINE-RICH PEPTIDE FAMILY PROTEIN (1 of 2), PTHR22763//PTHR22763:SF26 - RING ZINC FINGER PROTEIN // SUBFAMILY NOT NAMED (1 of 2), K03349 - anaphase-promoting complex subunit 2 (APC2) (1 of 1), PTHR24078:SF177 -…	Phvul.007G106800	K19347 - SUN domain-containing protein 1/2 (SUN1_2) (1 of 2)
	S02_24816299	2	24816299	S09_12919335	9	12919335	4.3237	-0.0181	0.3143	0.0719	-0.0353	0.0589	1.1469	3.28391	Sugested	Phvul.002G115700, Phvul.002G115800, Phvul.002G115900, Phvul.002G116000, Phvul.002G116100, Phvul.002G116200, Phvul.002G116300, Phvul.002G116400	PTHR21495//PTHR21495:SF60 - NUCLEOPORIN-RELATED // SUBFAMILY NOT NAMED (1 of 2), PTHR27001:SF32 - INTERLEUKIN-1 RECEPTOR-ASSOCIATED KINASE 4 PROTEIN-RELATED (1 of 3), PTHR32002:SF13 - PROTEIN RKD5 (1 of 1), PTHR27003:SF71 - LEUCINE-RICH REPEAT (LRR) FAMILY PROTEIN (1 of 2), PF01535//PF13041//PF13812 - PPR repeat (PPR) // PPR repeat family (PPR_2) // Pentatricopeptide repeat domain (PPR_3) (1 of 4…	Phvul.009G075700, Phvul.009G075801, Phvul.009G075900, Phvul.009G076000, Phvul.009G076100, Phvul.009G076200, Phvul.009G076300, Phvul.009G076400, Phvul.009G076500, Phvul.009G076600, Phvul.009G076700, Phvul.009G076800	PTHR31589:SF18 - T1N24.5 PROTEIN (1 of 2), PF07797 - Protein of unknown function (DUF1639) (DUF1639) (1 of 8), 3.4.22.34 - Legumain / Vicilin peptidohydrolase (1 of 5), K01369 - legumain (LGMN) (1 of 3), K14291 - phosphorylated adapter RNA export protein (PHAX) (1 of 1), PTHR13832:SF315 - PROTEIN PHOSPHATASE 2C 61-RELATED (1 of 2), PTHR15660:SF1 - BRISC AND BRCA1-A COMPLEX MEMBER 1 (1 of 1), K132…
	S02_49670245	2	49670245	S10_29741404	10	29741404	7.7191	-0.1399	-0.0934	-0.5786	0.0653	0.1361	2.6476	6.44527	Significant	Phvul.002G332800, Phvul.002G332900, Phvul.002G333000, Phvul.002G333100, Phvul.002G333200, Phvul.002G333300, Phvul.002G333400, Phvul.002G333500, Phvul.002G333600, Phvul.002G333700, Phvul.002G333800	PTHR10314:SF79 - DOF-TYPE TRANSCRIPTION FACTOR TMO6 (1 of 1), PF01535//PF13041//PF14432 - PPR repeat (PPR) // PPR repeat family (PPR_2) // DYW family of nucleic acid deaminases (DYW_deaminase) (1 of 79), PF14383 - DUF761-associated sequence motif (VARLMGL) (1 of 22), PTHR24326:SF236 - HOMEOBOX-LEUCINE ZIPPER PROTEIN HDG12 (1 of 2), PTHR31964:SF16 - ADENINE NUCLEOTIDE ALPHA HYDROLASES-LIKE PROTEIN…
	S03_17783657	3	17783657	S11_3576120	11	3576120	4.9591	0.5996	-0.0014	0.1999	-0.058	0.132	2.5676	3.86486	Sugested			Phvul.011G038800, Phvul.011G038900, Phvul.011G039001, Phvul.011G039100, Phvul.011G039200, Phvul.011G039300, Phvul.011G039400, Phvul.011G039500, Phvul.011G039600, Phvul.011G039700, Phvul.011G039800, Phvul.011G039900, Phvul.011G040000	PTHR24115:SF405 - ATP BINDING MICROTUBULE MOTOR FAMILY PROTEIN (1 of 2), PF00643 - B-box zinc finger (zf-B_box) (1 of 25), PF16053 - Mitochondrial 28S ribosomal protein S34 (MRP-S34) (1 of 2), PTHR11627:SF16 - FRUCTOSE-BISPHOSPHATE ALDOLASE 1, CHLOROPLASTIC-RELATED (1 of 2), PF13041 - PPR repeat family (PPR_2) (1 of 466), PTHR31576:SF2 - TATA BOX-BINDING PROTEIN-ASSOCIATED FACTOR RNA POLYMERASE I…
	S04_4394151	4	4394151	S08_52691332	8	52691332	5.5522	-0.437	0.0488	-0.0984	-0.1528	0.1805	3.5125	4.41265	Sugested	Phvul.004G037200, Phvul.004G037300, Phvul.004G037400, Phvul.004G037500, Phvul.004G037600, Phvul.004G037700, Phvul.004G037800	PF12095 - Protein of unknown function (DUF3571) (DUF3571) (1 of 1), PTHR27000:SF205 - LRR RECEPTOR-LIKE SERINE/THREONINE-PROTEIN KINASE RPK2 (1 of 2), PTHR31072:SF5 - TRANSCRIPTION FACTOR TCP13 (1 of 3), PTHR31680:SF4 - PROTEIN LONGIFOLIA 1-RELATED (1 of 2)	Phvul.008G188800, Phvul.008G188900, Phvul.008G189000, Phvul.008G189100, Phvul.008G189200	PF00892 - EamA-like transporter family (EamA) (1 of 74), PTHR12121//PTHR12121:SF44 - CARBON CATABOLITE REPRESSOR PROTEIN 4 // SUBFAMILY NOT NAMED (1 of 4), PTHR13068:SF24 - MITOCHONDRIAL TRANSCRIPTION TERMINATION FACTOR-LIKE PROTEIN BELAYA SMERT (1 of 1), PTHR31989:SF5 - F11O4.3-RELATED (1 of 8), K01623 - fructose-bisphosphate aldolase, class I (ALDO) (1 of 6)
	S10_13929154	10	13929154	S11_38002557	11	38002557	4.4969	-0.2683	0.3751	-0.1896	-0.1913	0.1495	2.9084	3.44156	Sugested
Total Chlorophyll (µg/mL)	S01_17456513	1	17456513	S07_26539172	7	26539172	4.6149	-0.1351	0.2202	0.7231	0.3136	0.295	2.9511	3.54933	Sugested	Phvul.001G093800	K11368 - enhancer of yellow 2 transcription factor (ENY2, DC6, SUS1) (1 of 1)	Phvul.007G156800, Phvul.007G156900, Phvul.007G157000, Phvul.007G157100, Phvul.007G157200, Phvul.007G157300	PF14111 - Domain of unknown function (DUF4283) (DUF4283) (1 of 81), PTHR33981:SF3 - EXPRESSED PROTEIN (1 of 2), PTHR19375:SF232 - MEDIATOR OF RNA POLYMERASE II TRANSCRIPTION SUBUNIT 37E-RELATED (1 of 5), PF09133 - SANTA (SANT Associated) (SANTA) (1 of 2)
	S01_34946451	1	34946451	S03_52787512	3	52787512	5.5972	0.6887	-0.1521	-0.0389	-0.1333	0.1969	1.9699	4.45432	Sugested	Phvul.001G126400	PTHR13935:SF41 - ACHAETE-SCUTE HOMOLOG 3 (1 of 1)	Phvul.003G289900, Phvul.003G290000, Phvul.003G290100, Phvul.003G290200, Phvul.003G290300, Phvul.003G290400, Phvul.003G290500, Phvul.003G290600, Phvul.003G290700, Phvul.003G290800, Phvul.003G290900	PTHR36321:SF1 - CLASSICAL ARABINOGALACTAN PROTEIN 10-RELATED (1 of 2), 2.1.1.270 - (+)-6a-hydroxymaackiain 3-O-methyltransferase / HM3OMT (1 of 2), PTHR31384:SF5 - AUXIN RESPONSE FACTOR 3 (1 of 2), PF07983 - X8 domain (X8) (1 of 52), PTHR10168:SF69 - GLUTAREDOXIN-C9 (1 of 2), KOG2037 - Guanylate-binding protein (1 of 1), PTHR13301//PTHR13301:SF41 - X-BOX TRANSCRIPTION FACTOR-RELATED // SUBFAMILY …
	S01_48731617	1	48731617	S03_13525186	3	13525186	7.6434	0.23	0.6523	0.091	-0.0021	0.3729	3.7308	6.37365	Significant	Phvul.001G233000, Phvul.001G233100, Phvul.001G233200, Phvul.001G233300, Phvul.001G233400, Phvul.001G233500, Phvul.001G233600	PF01453//PF07714//PF08276 - D-mannose binding lectin (B_lectin) // Protein tyrosine kinase (Pkinase_Tyr) // PAN-like domain (PAN_2) (1 of 5), PF08137 - DVL family (DVL) (1 of 17), K01802 - peptidylprolyl isomerase (E5.2.1.8) (1 of 1), K16283 - E3 ubiquitin-protein ligase SDIR1 [EC:6.3.2.19] (SDIR1) (1 of 2), PTHR13683:SF347 - CYSTEINE-RICH PEPTIDE FAMILY PROTEIN (1 of 2)	Phvul.003G081600, Phvul.003G081700, Phvul.003G081800, Phvul.003G081900, Phvul.003G082000	PTHR31933:SF4 - O-FUCOSYLTRANSFERASE FAMILY PROTEIN (1 of 1), PTHR10795:SF390 - SUBTILISIN-LIKE SERINE PROTEASE (1 of 1), PTHR11850:SF100 - HOMEOBOX PROTEIN SHOOT MERISTEMLESS (1 of 2), PTHR13697//PTHR13697:SF26 - PHOSPHOFRUCTOKINASE // SUBFAMILY NOT NAMED (1 of 2)
	S01_51189084	1	51189084	S02_24806247	2	24806247	3.8402	-0.7071	0.1242	-0.355	-0.0896	0.3982	3.9837	2.84697	Sugested	Phvul.001G265400, Phvul.001G265500, Phvul.001G265600, Phvul.001G265700, Phvul.001G265800, Phvul.001G265900, Phvul.001G266000, Phvul.001G266100, Phvul.001G266200, Phvul.001G266300, Phvul.001G266400, Phvul.001G266500, Phvul.001G266600, Phvul.001G266700, Phvul.001G266800, Phvul.001G266900, Phvul.001G267000	2.4.1.271 - Crocetin glucosyltransferase / UGT75L6 (1 of 1), PTHR27001:SF172 - GENOMIC DNA, CHROMOSOME 3, P1 CLONE: MYM9 (1 of 1), 1.1.1.3//2.7.2.4 - Aspartate kinase / Aspartokinase (1 of 2), 6.2.1.20 - Long-chain-fatty-acid--[acyl-carrier-protein] ligase / Acyl-[acyl-carrier-protein] synthetase (1 of 2), PF01535//PF13041//PF14432 - PPR repeat (PPR) // PPR repeat family (PPR_2) // DYW family of …	Phvul.002G115700, Phvul.002G115800, Phvul.002G115900, Phvul.002G116000, Phvul.002G116100, Phvul.002G116200, Phvul.002G116300	PTHR21495//PTHR21495:SF60 - NUCLEOPORIN-RELATED // SUBFAMILY NOT NAMED (1 of 2), PTHR27001:SF32 - INTERLEUKIN-1 RECEPTOR-ASSOCIATED KINASE 4 PROTEIN-RELATED (1 of 3), PTHR32002:SF13 - PROTEIN RKD5 (1 of 1), PTHR27003:SF71 - LEUCINE-RICH REPEAT (LRR) FAMILY PROTEIN (1 of 2), PF01535//PF13041//PF13812 - PPR repeat (PPR) // PPR repeat family (PPR_2) // Pentatricopeptide repeat domain (PPR_3) (1 of 4…
	S02_6535059	2	6535059	S11_20997124	11	20997124	3.5914	0.0071	-0.3996	-0.489	-0.2835	0.1902	1.9033	2.62424	Sugested	Phvul.002G059200, Phvul.002G059300, Phvul.002G059400, Phvul.002G059500, Phvul.002G059600, Phvul.002G059700, Phvul.002G059800, Phvul.002G059900	2.6.1.27 - Tryptophan transaminase / Tryptophan aminotransferase (1 of 3), K12393 - AP-1 complex subunit mu (AP1M) (1 of 2), K04733 - interleukin-1 receptor-associated kinase 4 (IRAK4) (1 of 48), 1.11.1.7 - Peroxidase / Lactoperoxidase (1 of 96), PTHR33639:SF1 - THIOL-DISULFIDE OXIDOREDUCTASE DCC-RELATED (1 of 1), K01669 - deoxyribodipyrimidine photo-lyase [EC:4.1.99.3] (phrB) (1 of 2), K15292 - …
	S02_11380883	2	11380883	S10_39722080	10	39722080	4.0417	-0.466	0.3002	-0.1196	0.4078	0.2928	2.9299	3.02842	Sugested	Phvul.002G074900, Phvul.002G075000, Phvul.002G075100, Phvul.002G075200, Phvul.002G075300	PTHR23155//PTHR23155:SF505 - LEUCINE-RICH REPEAT-CONTAINING PROTEIN // SUBFAMILY NOT NAMED (1 of 23), 2.4.1.195 - N-hydroxythioamide S-beta-glucosyltransferase / Uridine diphosphoglucose-thiohydroximate glucosyltransferase (1 of 1), PF13191 - AAA ATPase domain (AAA_16) (1 of 8)	Phvul.010G117700, Phvul.010G117800, Phvul.010G117900, Phvul.010G118000, Phvul.010G118100, Phvul.010G118200, Phvul.010G118300	K02932 - large subunit ribosomal protein L5e (RP-L5e, RPL5) (1 of 3), PTHR11514:SF40 - TRANSCRIPTION FACTOR BHLH14 (1 of 3), PF13578 - Methyltransferase domain (Methyltransf_24) (1 of 9), PTHR23107 - SYNOVIAL SARCOMA ASSOCIATED SS18 PROTEIN (1 of 5), PF16594 - Putative AtpZ or ATP-synthase-associated (ATP-synt_Z) (1 of 2), PTHR24343//PTHR24343:SF199 - SERINE/THREONINE KINASE // SUBFAMILY NOT NAME…
	S02_42197514	2	42197514	S03_41954216	3	41954216	8.0968	0.4345	-0.0318	-0.3519	-0.2568	0.2696	2.6976	6.80334	Significant	Phvul.002G239800, Phvul.002G239900, Phvul.002G249300, Phvul.002G249400, Phvul.002G249500, Phvul.002G249600, Phvul.002G249700, Phvul.002G249800, Phvul.002G249900	PF00190 - Cupin (Cupin_1) (1 of 22), PTHR24343:SF101 - SERINE/THREONINE-PROTEIN KINASE SRK2A-RELATED (1 of 3), PF05633 - Protein of unknown function (DUF793) (DUF793) (1 of 9), 2.7.11.1 - Non-specific serine/threonine protein kinase / Threonine-specific protein kinase (1 of 1198), 2.1.2.10 - Aminomethyltransferase / Tetrahydrofolate aminomethyltransferase (1 of 3), K11548 - kinetochore protein Nu…	Phvul.003G194900, Phvul.003G195000, Phvul.003G195100, Phvul.003G195200, Phvul.003G195300, Phvul.003G195400, Phvul.003G195500, Phvul.003G195600, Phvul.003G195700, Phvul.003G195800	PTHR11214//PTHR11214:SF126 - BETA-1,3-N-ACETYLGLUCOSAMINYLTRANSFERASE // SUBFAMILY NOT NAMED (1 of 2), PTHR11886//PTHR11886:SF37 - DYNEIN LIGHT CHAIN // SUBFAMILY NOT NAMED (1 of 1), PF03479 - Domain of unknown function (DUF296) (DUF296) (1 of 41), K13102 - DNA/RNA-binding protein KIN17 (KIN) (1 of 2), PTHR12363//PTHR12363:SF32 - TRANSPORTIN 3 AND IMPORTIN 13 // SUBFAMILY NOT NAMED (1 of 1), PTHR…
	S03_17783657	3	17783657	S05_39721627	5	39721627	5.0026	0.7098	0.0486	0.0684	0.1704	0.154	1.5408	3.9049	Sugested			Phvul.005G170700, Phvul.005G170800, Phvul.005G170900, Phvul.005G171000, Phvul.005G171100, Phvul.005G171200, Phvul.005G171300, Phvul.005G171400, Phvul.005G171500, Phvul.005G171600, Phvul.005G171700, Phvul.005G171800, Phvul.005G171900, Phvul.005G172000	PTHR23108:SF0 - METHYLTRANSFERASE-LIKE PROTEIN 22 (1 of 1), PTHR21450:SF22 - PROTEIN, PUTATIVE, 48652-45869-RELATED (1 of 1), K07889 - Ras-related protein Rab-5C (RAB5C) (1 of 3), PTHR31852:SF17 - EXPRESSED PROTEIN (1 of 1), PTHR33057:SF29 - F18B13.4 PROTEIN (1 of 2), K11136 - regulator of telomere elongation helicase 1 [EC:3.6.4.12] (RTEL1) (1 of 1), PTHR19375//PTHR19375:SF190 - HEAT SHOCK PROTE…
	S03_48656883	3	48656883	S09_16824171	9	16824171	5.3224	0.0437	-0.2898	-0.156	-1.0161	0.3094	3.0954	4.1998	Sugested	Phvul.003G248700, Phvul.003G248800, Phvul.003G248900, Phvul.003G249000, Phvul.003G249100, Phvul.003G249200	PTHR14237:SF31 - CATALYTIC/ PYRIDOXAL PHOSPHATE BINDING PROTEIN (1 of 2), PTHR11757:SF6 - PROLYL OLIGOPEPTIDASE FAMILY PROTEIN (1 of 1), PTHR10218:SF222 - EXTRA-LARGE GUANINE NUCLEOTIDE-BINDING PROTEIN 1 (1 of 2), PTHR16166//PTHR16166:SF98 - VACUOLAR PROTEIN SORTING-ASSOCIATED PROTEIN VPS13 // SUBFAMILY NOT NAMED (1 of 1)	Phvul.009G108200, Phvul.009G108300, Phvul.009G108400, Phvul.009G108500, Phvul.009G108600, Phvul.009G108700, Phvul.009G108800, Phvul.009G108900, Phvul.009G109000, Phvul.009G109100	K09834 - tocopherol cyclase (VTE1, SXD1) (1 of 1), 3.2.2.9 - Adenosylhomocysteine nucleosidase / S-adenosylhomocysteine/5'-methylthioadenosine nucleosidase (1 of 2), PTHR11654//PTHR11654:SF161 - OLIGOPEPTIDE TRANSPORTER-RELATED // SUBFAMILY NOT NAMED (1 of 1), PTHR11909:SF97 - CASEIN KINASE 1-LIKE PROTEIN 4 (1 of 4), PTHR31351:SF7 - PHOSPHOINOSITIDE BINDING PROTEIN (1 of 1), PTHR10374//PTHR10374:…
	S04_18763206	4	18763206	S07_18985552	7	18985552	4.2193	-1.1949	-0.2078	0.5216	0.5651	0.3461	3.4627	3.18917	Sugested			Phvul.007G114500, Phvul.007G114600, Phvul.007G114700	KOG4843 - Uncharacterized conserved protein (1 of 2), PF03087 - Arabidopsis protein of unknown function (DUF241) (1 of 23)
	S05_25440780	5	25440780	S09_10377251	9	10377251	3.2343	0.2645	0.4522	0.4162	-1.2766	0.3484	3.4859	2.3075	Sugested	Phvul.005G090000, Phvul.005G090100	PTHR27003:SF26 - CALCIUM/CALMODULIN-REGULATED RECEPTOR-LIKE KINASE (1 of 3), PTHR12903:SF1 - 50S RIBOSOMAL PROTEIN L24, CHLOROPLASTIC (1 of 1)	Phvul.009G053700, Phvul.009G053900, Phvul.009G054000, Phvul.009G054050, Phvul.009G054101, Phvul.009G054151, Phvul.009G054200, Phvul.009G054300, Phvul.009G054400	K12827 - splicing factor 3A subunit 3 (SF3A3, SAP61, PRP9) (1 of 1), 1.4.1.14 - Glutamate synthase (NADH) / NADH-glutamate synthase (1 of 2), PF13639//PF14380 - Ring finger domain (zf-RING_2) // Wall-associated receptor kinase C-terminal (WAK_assoc) (1 of 2), PTHR12755:SF3 - POLYNUCLEOTIDE 5'-HYDROXYL-KINASE NOL9 (1 of 2), PTHR12755 - CLEAVAGE/POLYADENYLATION FACTOR IA SUBUNIT CLP1P (1 of 4), K14…
	S06_19518593	6	19518593	S09_4140572	9	4140572	3.8915	-0.3985	-0.6615	0.5215	0.6751	0.2055	2.0563	2.89311	Sugested	Phvul.006G082600, Phvul.006G082700, Phvul.006G082800, Phvul.006G082900, Phvul.006G083000, Phvul.006G083011, Phvul.006G083200, Phvul.006G083300, Phvul.006G083400, Phvul.006G083500, Phvul.006G083600, Phvul.006G083700, Phvul.006G083800	K03654 - ATP-dependent DNA helicase RecQ (recQ) (1 of 1), KOG2966 - Uncharacterized conserved protein (1 of 5), PTHR13439//PTHR13439:SF13 - CT120 PROTEIN // SUBFAMILY NOT NAMED (1 of 2), PTHR13683:SF250 - ASPARTYL PROTEASE-LIKE PROTEIN (1 of 3), PTHR10209:SF226 - 2-OXOGLUTARATE (2OG) AND FE(II)-DEPENDENT OXYGENASE SUPERFAMILY PROTEIN (1 of 1), PTHR22904:SF373 - PROTEIN TIC 40, CHLOROPLASTIC (1 of…	Phvul.009G020400	4.1.1.17 - Ornithine decarboxylase / L-ornithine carboxy-lyase (1 of 2)
	S06_20617025	6	20617025	S08_57024616	8	57024616	3.7387	0.4613	-0.1596	0.0801	-0.2941	0.209	2.0909	2.7559	Sugested	Phvul.006G094700, Phvul.006G094800, Phvul.006G094900, Phvul.006G095000, Phvul.006G095100, Phvul.006G095200, Phvul.006G095300, Phvul.006G095400, Phvul.006G095500, Phvul.006G095600, Phvul.006G095700, Phvul.006G095800, Phvul.006G095900, Phvul.006G096000	6.3.2.3 - Glutathione synthase / GSH synthetase (1 of 3), PF06364 - Protein of unknown function (DUF1068) (DUF1068) (1 of 6), PTHR23029:SF46 - PHOSPHOGLYCERATE MUTASE FAMILY PROTEIN (1 of 2), KOG1893 - Uncharacterized conserved protein (1 of 2), PF11250 - Fantastic Four meristem regulator (FAF) (1 of 11), K08145 - MFS transporter, SP family, solute carrier family 2 (facilitated glucose transporte…	Phvul.008G220700, Phvul.008G220800, Phvul.008G220900, Phvul.008G221000, Phvul.008G221100, Phvul.008G221200, Phvul.008G221300, Phvul.008G221400, Phvul.008G221500, Phvul.008G221600, Phvul.008G221700, Phvul.008G221800	PTHR32285:SF62 - PROTEIN TRICHOME BIREFRINGENCE-LIKE 33 (1 of 2), PTHR31301:SF4 - LOB DOMAIN-CONTAINING PROTEIN 12 (1 of 4), K02987 - small subunit ribosomal protein S4e (RP-S4e, RPS4) (1 of 4), K00522 - ferritin heavy chain (FTH1) (1 of 5), 3.5.1.52 - Peptide-N(4)-(N-acetyl-beta-glucosaminyl)asparagine amidase / N-oligosaccharide glycopeptidase (1 of 8), PTHR10108:SF887 - METHYLTRANSFERASE PMT22…
	S06_25494650	6	25494650	S10_22598645	10	22598645	8.1744	0.5	0.5137	0.1294	0.0329	0.326	3.2617	6.87692	Significant	Phvul.006G149600, Phvul.006G149620, Phvul.006G149640, Phvul.006G149660, Phvul.006G149680, Phvul.006G149700, Phvul.006G149850, Phvul.006G150000	4.2.1.51//4.2.1.91 - Arogenate dehydratase / Carboxycyclohexadienyl dehydratase (1 of 5), PTHR12447:SF7 - ANKYRIN REPEAT FAMILY PROTEIN (1 of 2), PTHR10969:SF43 - AUTOPHAGY-RELATED PROTEIN 8A-RELATED (1 of 3), PF04520 - Senescence regulator (Senescence_reg) (1 of 16), PTHR12526//PTHR12526:SF341 - GLYCOSYLTRANSFERASE // SUBFAMILY NOT NAMED (1 of 2), K02115 - F-type H+-transporting ATPase subunit g…	Phvul.010G081500, Phvul.010G081600	K03120 - transcription initiation factor TFIID TATA-box-binding protein (TBP, tbp) (1 of 3), 3.5.3.1 - Arginase / Canavanase (1 of 1)
	S07_37056972	7	37056972	S11_16939594	11	16939594	4.0576	0.1791	-0.6262	1.3063	0.6842	0.2255	2.2558	3.04281	Sugested	Phvul.007G247200, Phvul.007G247300, Phvul.007G247400, Phvul.007G247500, Phvul.007G247600, Phvul.007G247700, Phvul.007G247800, Phvul.007G247900, Phvul.007G248000, Phvul.007G248100	PTHR19241//PTHR19241:SF283 - ATP-BINDING CASSETTE TRANSPORTER // SUBFAMILY NOT NAMED (1 of 1), PTHR14898:SF2 - ENHANCER OF POLYCOMB-LIKE TRANSCRIPTION FACTOR PROTEIN (1 of 1), KOG2176 - Exocyst complex, subunit SEC15 (1 of 1), K07213 - copper chaperone (ATOX1, ATX1, copZ) (1 of 2), PTHR22952:SF117 - BZIP TRANSCRIPTION FACTOR 60 (1 of 1), K14347 - solute carrier family 10 (sodium/bile acid cotrans…
	S08_33198890	8	33198890	S09_19344099	9	19344099	3.6799	1.1682	0.3581	0.4917	-0.2368	0.3144	3.1457	2.70332	Sugested			Phvul.009G126900, Phvul.009G127000, Phvul.009G127100, Phvul.009G127200, Phvul.009G127300, Phvul.009G127400	PTHR26402//PTHR26402:SF498 - RESPONSE REGULATOR OF TWO-COMPONENT SYSTEM // SUBFAMILY NOT NAMED (1 of 2), 4.2.1.24 - Porphobilinogen synthase / Delta-aminolevulinic acid dehydratase (1 of 1), PTHR11014:SF62 - IAA-AMINO ACID HYDROLASE ILR1-LIKE 6 (1 of 1), K10295 - F-box protein 9 (FBXO9) (1 of 1), K10523 - speckle-type POZ protein (SPOP) (1 of 12)
	S08_62914041	8	62914041	S10_40902018	10	40902018	4.3822	0.564	-0.3193	-0.0189	0.1659	0.3375	3.3772	3.3371	Sugested	Phvul.008G291100, Phvul.008G291200, Phvul.008G291300, Phvul.008G291400, Phvul.008G291500, Phvul.008G291600, Phvul.008G291700, Phvul.008G291800, Phvul.008G291900, Phvul.008G292000, Phvul.008G292100, Phvul.008G292200, Phvul.008G292300, Phvul.008G292400	PF00069//PF13414 - Protein kinase domain (Pkinase) // TPR repeat (TPR_11) (1 of 1), PF04782 - Protein of unknown function (DUF632) (DUF632) (1 of 15), PTHR31818:SF0 - PROTEIN ROOT HAIR SPECIFIC 17 (1 of 1), PTHR11206:SF149 - MATE EFFLUX FAMILY PROTEIN 3, CHLOROPLASTIC (1 of 1), 1.1.1.41 - Isocitrate dehydrogenase (NAD(+)) / Nicotinamide adenine dinucleotide isocitrate dehydrogenase (1 of 4), 3.1.…	Phvul.010G127900, Phvul.010G128000, Phvul.010G128100, Phvul.010G128200, Phvul.010G128300, Phvul.010G128400, Phvul.010G128500, Phvul.010G128600, Phvul.010G128700	K12620 - U6 snRNA-associated Sm-like protein LSm1 (LSM1) (1 of 2), 2.7.4.6 - Nucleoside-diphosphate kinase / Nucleoside diphosphokinase (1 of 4), PF13768 - von Willebrand factor type A domain (VWA_3) (1 of 1), PTHR21493:SF121 - LIPASE CLASS 3 FAMILY PROTEIN (1 of 3), PF07911 - Protein of unknown function (DUF1677) (DUF1677) (1 of 10), PTHR12266:SF9 - CATION/CALCIUM EXCHANGER 3-RELATED (1 of 1), P…
	S09_35927073	9	35927073	S11_49681235	11	49681235	4.132	0.653	-0.4327	0.2124	-0.3916	0.4702	4.7044	3.11011	Sugested	Phvul.009G240000, Phvul.009G240100, Phvul.009G240200, Phvul.009G240300, Phvul.009G240400, Phvul.009G240500, Phvul.009G240550, Phvul.009G240600	3.6.3.5 - Zinc-exporting ATPase / Zn(2+)-exporting ATPase (1 of 2), 2.7.11.1 - Non-specific serine/threonine protein kinase / Threonine-specific protein kinase (1 of 1198), 2.5.1.3 - Thiamine-phosphate diphosphorylase / TMP pyrophosphorylase (1 of 3), PTHR23089:SF3 - HISTIDINE TRIAD NUCLEOTIDE-BINDING PROTEIN 1 (1 of 1), PTHR24177:SF42 - ANKYRIN REPEAT FAMILY PROTEIN (1 of 4), PF03140 - Plant pro…	Phvul.011G182900, Phvul.011G183000, Phvul.011G183100, Phvul.011G183200, Phvul.011G183300, Phvul.011G183400, Phvul.011G183500, Phvul.011G183600, Phvul.011G183700, Phvul.011G183766	PF00407 - Pathogenesis-related protein Bet v I family (Bet_v_1) (1 of 46), PTHR23091:SF4 - ARD1 HOMOLOG A, N-ACETYLTRANSFERASE (1 of 2)
Chlorophyll B (µg/mL)	S01_1003759	1	1003759	S03_41965087	3	41965087	3.6744	-0.0005	0.0507	-0.0711	-0.6544	0.1016	1.8825	2.6984	Sugested	Phvul.001G012500, Phvul.001G012600, Phvul.001G012700, Phvul.001G012800, Phvul.001G012900, Phvul.001G013000, Phvul.001G013100, Phvul.001G013200, Phvul.001G013300, Phvul.001G013400, Phvul.001G013500, Phvul.001G013600, Phvul.001G013700, Phvul.001G013800, Phvul.001G013900, Phvul.001G014000	PTHR22572:SF110 - GLUCOSE-1-PHOSPHATE ADENYLYLTRANSFERASE LARGE SUBUNIT 2, CHLOROPLASTIC (1 of 2), K19355 - mannan endo-1,4-beta-mannosidase (MAN) (1 of 10), K13082 - bifunctional dihydroflavonol 4-reductase/flavanone 4-reductase (DFR) (1 of 3), PTHR23172:SF33 - AUXILIN-LIKE PROTEIN 1-RELATED (1 of 1), K02725 - 20S proteasome subunit alpha 6 (PSMA1) (1 of 1), PTHR10584//PTHR10584:SF153 - SUGAR KI…	Phvul.003G195000, Phvul.003G195100, Phvul.003G195200, Phvul.003G195300, Phvul.003G195400, Phvul.003G195500, Phvul.003G195600, Phvul.003G195700, Phvul.003G195800	PTHR11886//PTHR11886:SF37 - DYNEIN LIGHT CHAIN // SUBFAMILY NOT NAMED (1 of 1), PF03479 - Domain of unknown function (DUF296) (DUF296) (1 of 41), K13102 - DNA/RNA-binding protein KIN17 (KIN) (1 of 2), PTHR12363//PTHR12363:SF32 - TRANSPORTIN 3 AND IMPORTIN 13 // SUBFAMILY NOT NAMED (1 of 1), PTHR24351//PTHR24351:SF83 - RIBOSOMAL PROTEIN S6 KINASE // SUBFAMILY NOT NAMED (1 of 1), PTHR12374:SF26 - F…
	S01_15405899	1	15405899	S02_28093607	2	28093607	3.6343	0.3261	0.9172			0.0448	0.8297	3.6342	Sugested	Phvul.001G091200		Phvul.002G135800, Phvul.002G135900, Phvul.002G136000, Phvul.002G136100, Phvul.002G136200, Phvul.002G136300	PTHR24177:SF42 - ANKYRIN REPEAT FAMILY PROTEIN (1 of 4), PTHR21493//PTHR21493:SF2 - CGI-141-RELATED/LIPASE CONTAINING PROTEIN // SUBFAMILY NOT NAMED (1 of 9), KOG3584 - cAMP response element binding protein and related transcription factors (1 of 1), PTHR24078:SF193 - DNAJ HOMOLOG SUBFAMILY C MEMBER 2 (1 of 2), PTHR31062:SF16 - XYLOGLUCAN ENDOTRANSGLUCOSYLASE/HYDROLASE PROTEIN 29-RELATED (1 of 1)…
	S01_17467629	1	17467629	S04_45811194	4	45811194	4.8381	-0.2139	0.0901	0.4838	0.1095	0.1985	3.6791	3.75375	Sugested	Phvul.001G093800	K11368 - enhancer of yellow 2 transcription factor (ENY2, DC6, SUS1) (1 of 1)	Phvul.004G154100, Phvul.004G154200, Phvul.004G154300, Phvul.004G154400, Phvul.004G154500, Phvul.004G154550, Phvul.004G154600, Phvul.004G154700, Phvul.004G154800, Phvul.004G154900	PTHR33428:SF2 - CHLOROPHYLLASE-1 (1 of 1), PF14368 - Probable lipid transfer (LTP_2) (1 of 66), PTHR24115:SF522 - KINESIN-LIKE PROTEIN NACK1 (1 of 1), PF05623 - Protein of unknown function (DUF789) (DUF789) (1 of 10), 2.7.11.1 - Non-specific serine/threonine protein kinase / Threonine-specific protein kinase (1 of 1198), PTHR30566:SF13 - MECHANOSENSITIVE ION CHANNEL PROTEIN 2, CHLOROPLASTIC (1 of…
	S01_46788085	1	46788085	S02_34658293	2	34658293	5.0804	-0.2819	0.0743	0.0644	0.497	0.1492	2.7649	3.97649	Sugested	Phvul.001G210800, Phvul.001G210900, Phvul.001G211000, Phvul.001G211100, Phvul.001G211200, Phvul.001G211300, Phvul.001G211400, Phvul.001G211500, Phvul.001G211600, Phvul.001G211700, Phvul.001G211800, Phvul.001G211900	PTHR31875:SF5 - PROTEIN DEHYDRATION-INDUCED 19 HOMOLOG 2-RELATED (1 of 1), K08489 - syntaxin 16 (STX16) (1 of 2), K00770 - 1,4-beta-D-xylan synthase (E2.4.2.24) (1 of 1), PTHR13778:SF8 - GALACTURONOSYLTRANSFERASE-LIKE 6-RELATED (1 of 2), PF12023 - Domain of unknown function (DUF3511) (DUF3511) (1 of 10), PF05553 - Cotton fibre expressed protein (DUF761) (1 of 36), PTHR10641:SF595 - MYB TRANSCRIPT…	Phvul.002G184900, Phvul.002G185000, Phvul.002G185150, Phvul.002G185300	PTHR10766//PTHR10766:SF58 - TRANSMEMBRANE 9 SUPERFAMILY PROTEIN // SUBFAMILY NOT NAMED (1 of 3), PTHR10110:SF86 - SODIUM/HYDROGEN EXCHANGER 7-RELATED (1 of 1), PTHR30540//PTHR30540:SF5 - OSMOTIC STRESS POTASSIUM TRANSPORTER // SUBFAMILY NOT NAMED (1 of 1)
	S01_46894049	1	46894049	S02_13541213	2	13541213	7.5003	0.4836	0.0105	0.0613	0.0119	0.1744	3.2321	6.23831	Significant	Phvul.001G212100, Phvul.001G212200, Phvul.001G212300, Phvul.001G212400, Phvul.001G212500, Phvul.001G212600, Phvul.001G212700, Phvul.001G212800, Phvul.001G212900, Phvul.001G213000	PTHR30620:SF4 - BETA-D-XYLOSIDASE 2-RELATED (1 of 2), PTHR33052:SF19 - AGAA.5 (1 of 2), PF14009 - Domain of unknown function (DUF4228) (DUF4228) (1 of 38), PTHR23012:SF93 - RING/FYVE/PHD ZINC FINGER-CONTAINING PROTEIN (1 of 2), PTHR11361:SF89 - DNA MISMATCH REPAIR PROTEIN MSH6 (1 of 1), K02210 - DNA replication licensing factor MCM7 (MCM7, CDC47) (1 of 1), KOG2346 - Uncharacterized conserved prot…
	S02_11380883	2	11380883	S02_11429855	2	11429855	3.2324	-0.7525	-0.1941	0.0028	-0.0888	0.1019	1.8877	2.3058	Sugested	Phvul.002G074900, Phvul.002G075000, Phvul.002G075100, Phvul.002G075200, Phvul.002G075300	PTHR23155//PTHR23155:SF505 - LEUCINE-RICH REPEAT-CONTAINING PROTEIN // SUBFAMILY NOT NAMED (1 of 23), 2.4.1.195 - N-hydroxythioamide S-beta-glucosyltransferase / Uridine diphosphoglucose-thiohydroximate glucosyltransferase (1 of 1), PF13191 - AAA ATPase domain (AAA_16) (1 of 8)	Phvul.002G075200, Phvul.002G075300, Phvul.002G075400	2.4.1.195 - N-hydroxythioamide S-beta-glucosyltransferase / Uridine diphosphoglucose-thiohydroximate glucosyltransferase (1 of 1), PF13191 - AAA ATPase domain (AAA_16) (1 of 8), KOG4308 - LRR-containing protein (1 of 1)
	S02_37217091	2	37217091	S11_27966523	11	27966523	3.8099	0.4802	0.0309	-0.0169	0.0776	0.1257	2.3292	2.81975	Sugested	Phvul.002G205100, Phvul.002G205200, Phvul.002G205300, Phvul.002G205400, Phvul.002G205500, Phvul.002G205600, Phvul.002G205700, Phvul.002G205800, Phvul.002G205900, Phvul.002G206000, Phvul.002G206100, Phvul.002G206200	PTHR31851:SF6 - VACUOLAR IRON TRANSPORTER HOMOLOG 2.1 (1 of 5), K12885 - heterogeneous nuclear ribonucleoprotein G (RBMX, HNRNPG) (1 of 2), K15430 - tRNA (guanine10-N2)-methyltransferase [EC:2.1.1.214] (TRM11, TRMT11) (1 of 1), K10885 - ATP-dependent DNA helicase 2 subunit 2 (XRCC5, KU80, G22P2) (1 of 1), PTHR22951//PTHR22951:SF12 - CLATHRIN ASSEMBLY PROTEIN // SUBFAMILY NOT NAMED (1 of 2), K0292…
	S02_40643777	2	40643777	S10_34156319	10	34156319	3.7781	0.0999	0.2193	0.6624	0.0648	0.122	2.2605	2.79124	Sugested	Phvul.002G234400, Phvul.002G234500, Phvul.002G234600, Phvul.002G234700, Phvul.002G234800, Phvul.002G234900, Phvul.002G235000, Phvul.002G235100, Phvul.002G235200, Phvul.002G235300, Phvul.002G235400, Phvul.002G235500, Phvul.002G328500	PTHR33044:SF28 - BIFUNCTIONAL INHIBITOR/LIPID-TRANSFER PROTEIN/SEED STORAGE 2S ALBUMIN SUPERFAMILY PROTEIN (1 of 3), PF04398 - Protein of unknown function, DUF538 (DUF538) (1 of 22), PTHR11934:SF7 - RIBOSE-5-PHOSPHATE ISOMERASE 1-RELATED (1 of 2), 1.3.3.8 - Tetrahydroberberine oxidase / THB oxidase (1 of 37), PTHR24031//PTHR24031:SF264 - RNA HELICASE // SUBFAMILY NOT NAMED (1 of 2), PF00646//PF01…	Phvul.010G089600, Phvul.010G089700	K15277 - solute carrier family 35 (adenosine 3'-phospho 5'-phosphosulfate transporter), member B3 (SLC35B3, PAPST2) (1 of 2)
	S02_47246309	2	47246309	S03_41954216	3	41954216	4.3231	0.0205	-0.0921	-0.3406	0.0745	0.0611	1.1323	3.28339	Sugested	Phvul.002G303800, Phvul.002G303900, Phvul.002G304000, Phvul.002G304100, Phvul.002G304200, Phvul.002G304300, Phvul.002G304400, Phvul.002G304500, Phvul.002G304600, Phvul.002G304700	K18677 - galacturonokinase (GALAK) (1 of 1), 3.6.1.9 - Nucleotide diphosphatase / Nucleotide pyrophosphatase (1 of 2), 3.5.4.5 - Cytidine deaminase / Cytosine nucleoside deaminase (1 of 2), PTHR32191:SF0 - TETRASPANIN-2 (1 of 2), PTHR10209//PTHR10209:SF103 - OXIDOREDUCTASE, 2OG-FE II OXYGENASE FAMILY PROTEIN // SUBFAMILY NOT NAMED (1 of 1), PTHR16254:SF30 - K(+) EFFLUX ANTIPORTER 4 (1 of 2), PTHR…	Phvul.003G194900, Phvul.003G195000, Phvul.003G195100, Phvul.003G195200, Phvul.003G195300, Phvul.003G195400, Phvul.003G195500, Phvul.003G195600, Phvul.003G195700, Phvul.003G195800	PTHR11214//PTHR11214:SF126 - BETA-1,3-N-ACETYLGLUCOSAMINYLTRANSFERASE // SUBFAMILY NOT NAMED (1 of 2), PTHR11886//PTHR11886:SF37 - DYNEIN LIGHT CHAIN // SUBFAMILY NOT NAMED (1 of 1), PF03479 - Domain of unknown function (DUF296) (DUF296) (1 of 41), K13102 - DNA/RNA-binding protein KIN17 (KIN) (1 of 2), PTHR12363//PTHR12363:SF32 - TRANSPORTIN 3 AND IMPORTIN 13 // SUBFAMILY NOT NAMED (1 of 1), PTHR…
	S03_44406399	3	44406399	S09_25481685	9	25481685	4.1045	-0.0604	-0.1354	0.4503	0.1269	0.0779	1.4443	3.08522	Sugested	Phvul.003G216200, Phvul.003G216300, Phvul.003G216400, Phvul.003G216500, Phvul.003G216600, Phvul.003G216700, Phvul.003G216800, Phvul.003G216900, Phvul.003G217000, Phvul.003G217100	PTHR31100:SF15 - AT-HOOK MOTIF NUCLEAR LOCALIZED PROTEIN 24-RELATED (1 of 2), PTHR24115:SF437 - ARMADILLO REPEAT-CONTAINING KINESIN-LIKE PROTEIN 3 (1 of 2), PTHR10634:SF38 - ZINC FINGER A20 AND AN1 DOMAIN-CONTAINING STRESS-ASSOCIATED PROTEIN 1-RELATED (1 of 1), PF09335 - SNARE associated Golgi protein (SNARE_assoc) (1 of 12), K01859 - chalcone isomerase (E5.5.1.6) (1 of 4), PTHR14326:SF15 - CELL …	Phvul.009G170700, Phvul.009G170800, Phvul.009G170900, Phvul.009G171000, Phvul.009G171100, Phvul.009G171200, Phvul.009G171300, Phvul.009G171400, Phvul.009G171500, Phvul.009G171600, Phvul.009G171700, Phvul.009G171800	PTHR10173//PTHR10173:SF41 - METHIONINE SULFOXIDE REDUCTASE // SUBFAMILY NOT NAMED (1 of 1), K16292 - KDEL-tailed cysteine endopeptidase [EC:3.4.22.-] (CEP, CYSEP) (1 of 1), PTHR12277:SF42 - ALPHA/BETA-HYDROLASES SUPERFAMILY PROTEIN-RELATED (1 of 3), PTHR27000:SF9 - LEUCINE-RICH REPEAT RECEPTOR-LIKE SERINE/THREONINE/TYROSINE-PROTEIN KINASE SOBIR1 (1 of 1), PF14577 - Sieve element occlusion C-termi…
	S03_48656883	3	48656883	S09_16824171	9	16824171	5.3478	0.1274	0.092	-0.0239	-0.8829	0.1516	2.8101	4.22328	Sugested	Phvul.003G248700, Phvul.003G248800, Phvul.003G248900, Phvul.003G249000, Phvul.003G249100, Phvul.003G249200	PTHR14237:SF31 - CATALYTIC/ PYRIDOXAL PHOSPHATE BINDING PROTEIN (1 of 2), PTHR11757:SF6 - PROLYL OLIGOPEPTIDASE FAMILY PROTEIN (1 of 1), PTHR10218:SF222 - EXTRA-LARGE GUANINE NUCLEOTIDE-BINDING PROTEIN 1 (1 of 2), PTHR16166//PTHR16166:SF98 - VACUOLAR PROTEIN SORTING-ASSOCIATED PROTEIN VPS13 // SUBFAMILY NOT NAMED (1 of 1)	Phvul.009G108200, Phvul.009G108300, Phvul.009G108400, Phvul.009G108500, Phvul.009G108600, Phvul.009G108700, Phvul.009G108800, Phvul.009G108900, Phvul.009G109000, Phvul.009G109100	K09834 - tocopherol cyclase (VTE1, SXD1) (1 of 1), 3.2.2.9 - Adenosylhomocysteine nucleosidase / S-adenosylhomocysteine/5'-methylthioadenosine nucleosidase (1 of 2), PTHR11654//PTHR11654:SF161 - OLIGOPEPTIDE TRANSPORTER-RELATED // SUBFAMILY NOT NAMED (1 of 1), PTHR11909:SF97 - CASEIN KINASE 1-LIKE PROTEIN 4 (1 of 4), PTHR31351:SF7 - PHOSPHOINOSITIDE BINDING PROTEIN (1 of 1), PTHR10374//PTHR10374:…
	S04_1679018	4	1679018	S10_43811412	10	43811412	6.0057	-0.4498	0.0303	0.2018	0.1202	0.1882	3.4888	4.83439	Significant	Phvul.004G014800, Phvul.004G014900, Phvul.004G015000, Phvul.004G015100, Phvul.004G015200, Phvul.004G015300, Phvul.004G015400, Phvul.004G015500, Phvul.004G015600, Phvul.004G015666, Phvul.004G015732, Phvul.004G015800, Phvul.004G015900	K00122 - formate dehydrogenase (FDH) (1 of 2), PTHR33021:SF9 - BASIC BLUE PROTEIN (1 of 3), PF00646//PF07723//PF08387 - F-box domain (F-box) // Leucine Rich Repeat (LRR_2) // FBD (FBD) (1 of 7), PF07723//PF08387 - Leucine Rich Repeat (LRR_2) // FBD (FBD) (1 of 2), PTHR32212:SF126 - EMB (1 of 24), K05579 - NAD(P)H-quinone oxidoreductase subunit H (ndhH) (1 of 1), PTHR23155//PTHR23155:SF414 - LEUCI…	Phvul.010G158500, Phvul.010G158600, Phvul.010G158700, Phvul.010G158800, Phvul.010G158900, Phvul.010G159000, Phvul.010G159100, Phvul.010G159200, Phvul.010G159300, Phvul.010G159400, Phvul.010G159500, Phvul.010G159600, Phvul.010G159700, Phvul.010G159800	PTHR23042//PTHR23042:SF57 - CIRCADIAN PROTEIN CLOCK/ARNT/BMAL/PAS // SUBFAMILY NOT NAMED (1 of 13), PTHR11514//PTHR11514:SF48 - MYC // SUBFAMILY NOT NAMED (1 of 2), PTHR31677:SF3 - ETHYLENE-RESPONSIVE TRANSCRIPTION FACTOR 14-RELATED (1 of 1), PTHR23321:SF26 - 28S RIBOSOMAL PROTEIN S15, MITOCHONDRIAL (1 of 1), PTHR10366:SF461 - CINNAMOYL-COA:NADP OXIDOREDUCTASE-LIKE 1-RELATED (1 of 1), PTHR24006:S…
	S06_19518593	6	19518593	S09_4140572	9	4140572	7.0875	0.2554	-0.7495	-0.2084	-0.1606	0.3421	6.3408	5.84868	Significant	Phvul.006G082600, Phvul.006G082700, Phvul.006G082800, Phvul.006G082900, Phvul.006G083000, Phvul.006G083011, Phvul.006G083200, Phvul.006G083300, Phvul.006G083400, Phvul.006G083500, Phvul.006G083600, Phvul.006G083700, Phvul.006G083800	K03654 - ATP-dependent DNA helicase RecQ (recQ) (1 of 1), KOG2966 - Uncharacterized conserved protein (1 of 5), PTHR13439//PTHR13439:SF13 - CT120 PROTEIN // SUBFAMILY NOT NAMED (1 of 2), PTHR13683:SF250 - ASPARTYL PROTEASE-LIKE PROTEIN (1 of 3), PTHR10209:SF226 - 2-OXOGLUTARATE (2OG) AND FE(II)-DEPENDENT OXYGENASE SUPERFAMILY PROTEIN (1 of 1), PTHR22904:SF373 - PROTEIN TIC 40, CHLOROPLASTIC (1 of…	Phvul.009G020400	4.1.1.17 - Ornithine decarboxylase / L-ornithine carboxy-lyase (1 of 2)
	S06_20617025	6	20617025	S07_37056972	7	37056972	6.8742	0.3204	-0.1404	-0.1994	-0.6358	0.2208	4.0912	5.64789	Significant	Phvul.006G094700, Phvul.006G094800, Phvul.006G094900, Phvul.006G095000, Phvul.006G095100, Phvul.006G095200, Phvul.006G095300, Phvul.006G095400, Phvul.006G095500, Phvul.006G095600, Phvul.006G095700, Phvul.006G095800, Phvul.006G095900, Phvul.006G096000	6.3.2.3 - Glutathione synthase / GSH synthetase (1 of 3), PF06364 - Protein of unknown function (DUF1068) (DUF1068) (1 of 6), PTHR23029:SF46 - PHOSPHOGLYCERATE MUTASE FAMILY PROTEIN (1 of 2), KOG1893 - Uncharacterized conserved protein (1 of 2), PF11250 - Fantastic Four meristem regulator (FAF) (1 of 11), K08145 - MFS transporter, SP family, solute carrier family 2 (facilitated glucose transporte…	Phvul.007G247200, Phvul.007G247300, Phvul.007G247400, Phvul.007G247500, Phvul.007G247600, Phvul.007G247700, Phvul.007G247800, Phvul.007G247900, Phvul.007G248000, Phvul.007G248100	PTHR19241//PTHR19241:SF283 - ATP-BINDING CASSETTE TRANSPORTER // SUBFAMILY NOT NAMED (1 of 1), PTHR14898:SF2 - ENHANCER OF POLYCOMB-LIKE TRANSCRIPTION FACTOR PROTEIN (1 of 1), KOG2176 - Exocyst complex, subunit SEC15 (1 of 1), K07213 - copper chaperone (ATOX1, ATX1, copZ) (1 of 2), PTHR22952:SF117 - BZIP TRANSCRIPTION FACTOR 60 (1 of 1), K14347 - solute carrier family 10 (sodium/bile acid cotrans…
	S06_25481349	6	25481349	S10_10568782	10	10568782	7.5994	0.5046	0.2961	0.5239	-0.0993	0.3295	6.1058	6.33198	Significant	Phvul.006G149400, Phvul.006G149500, Phvul.006G149600, Phvul.006G149620, Phvul.006G149640, Phvul.006G149660, Phvul.006G149680, Phvul.006G149700, Phvul.006G149850	PTHR10374:SF17 - GLYOXALASE I HOMOLOG (1 of 2), 4.2.1.51//4.2.1.91 - Arogenate dehydratase / Carboxycyclohexadienyl dehydratase (1 of 5), PTHR12447:SF7 - ANKYRIN REPEAT FAMILY PROTEIN (1 of 2), PTHR10969:SF43 - AUTOPHAGY-RELATED PROTEIN 8A-RELATED (1 of 3), PF04520 - Senescence regulator (Senescence_reg) (1 of 16), PTHR12526//PTHR12526:SF341 - GLYCOSYLTRANSFERASE // SUBFAMILY NOT NAMED (1 of 2), …	Phvul.010G061700, Phvul.010G061800	PTHR24322:SF309 - SHORT-CHAIN DEHYDROGENASE REDUCTASE 2A (1 of 2)
	S07_8137315	7	8137315	S11_29792879	11	29792879	5.0208	0.8331	-0.015	-0.2996	-0.0185	0.1564	2.8981	3.92162	Sugested	Phvul.007G081600, Phvul.007G081700, Phvul.007G081800	2.4.1.29 - Cellulose synthase (GDP-forming) / GDP-glucose-cellulose glucosyltransferase (1 of 3), K02925 - large subunit ribosomal protein L3e (RP-L3e, RPL3) (1 of 2)	Phvul.011G130100, Phvul.011G130200
	S08_17896781	8	17896781	S10_13982000	10	13982000	6.2256	-0.1085	0.8455	-0.1534	0.2805	0.3076	5.7007	5.03969	Significant			Phvul.010G072000, Phvul.010G076001	PTHR10783:SF26 - SPX DOMAIN-CONTAINING PROTEIN 3 (1 of 1)
	S10_8119945	10	8119945	S11_2434831	11	2434831	3.0301	-0.7352	0.1763	-0.2927	0.2944	0.1833	3.3973	2.12816	Sugested	Phvul.010G052200, Phvul.010G052250, Phvul.010G052300, Phvul.010G052400, Phvul.010G052500, Phvul.010G052600, Phvul.010G052700, Phvul.010G052800, Phvul.010G052900, Phvul.010G053000, Phvul.010G053100	PTHR24326:SF235 - HOMEOBOX-LEUCINE ZIPPER PROTEIN HAT3 (1 of 1), PTHR13068:SF25 - MITOCHONDRIAL TRANSCRIPTION TERMINATION FACTOR FAMILY PROTEIN (1 of 1), PTHR33399:SF3 - OXYGEN-EVOLVING ENHANCER PROTEIN 3-1, CHLOROPLASTIC-RELATED (1 of 1), PF03140 - Plant protein of unknown function (DUF247) (1 of 36), K19041 - E3 ubiquitin-protein ligase RNF38/44 [EC:6.3.2.19] (RNF38_44) (1 of 9), 1.14.13.70 - S…	Phvul.011G027200, Phvul.011G027300, Phvul.011G027400, Phvul.011G027550, Phvul.011G027700, Phvul.011G027800, Phvul.011G027900, Phvul.011G028000, Phvul.011G028100, Phvul.011G028200, Phvul.011G028300, Phvul.011G028400	PF01535//PF13041 - PPR repeat (PPR) // PPR repeat family (PPR_2) (1 of 197), 2.1.1.257 - tRNA (pseudouridine(54)-N(1))-methyltransferase / M(1)-Psi methyltransferase (1 of 1), K12183 - ESCRT-I complex subunit TSG101 (TSG101, STP22, VPS23) (1 of 1), K18164 - NADH dehydrogenase [ubiquinone] 1 alpha subcomplex assembly factor 7 (NDUFAF7) (1 of 1), K02935 - large subunit ribosomal protein L7/L12 (RP-…
	S10_10557952	10	10557952	S11_50791604	11	50791604	4.7217	0.4535	-0.5782	-0.076	-0.3689	0.2896	5.3673	3.64699	Sugested	Phvul.010G061700, Phvul.010G061800	PTHR24322:SF309 - SHORT-CHAIN DEHYDROGENASE REDUCTASE 2A (1 of 2)	Phvul.011G193900, Phvul.011G193966, Phvul.011G194032, Phvul.011G194100, Phvul.011G194200, Phvul.011G194300, Phvul.011G194401, Phvul.011G194501, Phvul.011G194600, Phvul.011G194700, Phvul.011G194800, Phvul.011G194900, Phvul.011G195000, Phvul.011G195100	PTHR27002:SF95 - G-TYPE LECTIN S-RECEPTOR-LIKE SERINE/THREONINE-PROTEIN KINASE B120 (1 of 12), PTHR23155//PTHR23155:SF414 - LEUCINE-RICH REPEAT-CONTAINING PROTEIN // SUBFAMILY NOT NAMED (1 of 124), PF01657 - Salt stress response/antifungal (Stress-antifung) (1 of 85)
Carotenoids (µg/mL)	S05_6830869	5	6830869	S07_997064	7	997064	6.3764	-0.1227	-0.0641	0.2637	0.0514	0.0288	6.2514	5.1808	Significant	Phvul.005G052300, Phvul.005G052400, Phvul.005G052500, Phvul.005G052600, Phvul.005G052700, Phvul.005G052733	PF04434 - SWIM zinc finger (SWIM) (1 of 21), PF10163//PF13423 - Transcription factor e(y)2 (EnY2) // Ubiquitin carboxyl-terminal hydrolase (UCH_1) (1 of 1), K05953 - nicotianamine synthase (E2.5.1.43) (1 of 3)	Phvul.007G013500, Phvul.007G013600, Phvul.007G013700, Phvul.007G013800, Phvul.007G013900, Phvul.007G014000, Phvul.007G014100, Phvul.007G014200, Phvul.007G014300, Phvul.007G014400, Phvul.007G014500, Phvul.007G014600, Phvul.007G014700, Phvul.007G014800, Phvul.007G014900, Phvul.007G015000, Phvul.007G015100	PTHR31086:SF2 - ALUMINUM-ACTIVATED MALATE TRANSPORTER 12-RELATED (1 of 3), PTHR10827:SF52 - IP16409P (1 of 1), PTHR31969:SF1 - GEM-LIKE PROTEIN 4-RELATED (1 of 5), PF02893 - GRAM domain (GRAM) (1 of 18), PTHR22763//PTHR22763:SF62 - RING ZINC FINGER PROTEIN // SUBFAMILY NOT NAMED (1 of 1), PTHR24006:SF524 - UBIQUITIN CARBOXYL-TERMINAL HYDROLASE 21 (1 of 1), PTHR12265:SF0 - TRANSMEMBRANE PROTEIN 53…
Yield (Kg/Ha)	S01_49862482	1	49862482	S04_4394151	4	4394151	7.3456	11.4801	115.599	33.8499	17.5693	3227.58	5.1942	6.09216	Significant	Phvul.001G246200, Phvul.001G246300, Phvul.001G246400, Phvul.001G246500, Phvul.001G246600, Phvul.001G246700, Phvul.001G246800, Phvul.001G246900, Phvul.001G247000, Phvul.001G247100, Phvul.001G247200, Phvul.001G247300, Phvul.001G247400, Phvul.001G247500, Phvul.001G247600, Phvul.001G247700	PTHR32285:SF62 - PROTEIN TRICHOME BIREFRINGENCE-LIKE 33 (1 of 2), PTHR31213:SF9 - ABSCISIC ACID RECEPTOR PYL5 (1 of 2), PTHR10799:SF660 - SNF2 DOMAIN-CONTAINING PROTEIN CLASSY 1-RELATED (1 of 2), KOG1650 - Predicted K+/H+-antiporter (1 of 22), PTHR11709:SF22 - LACCASE-12-RELATED (1 of 2), PTHR27008:SF27 - LEUCINE-RICH REPEAT RECEPTOR-LIKE PROTEIN KINASE IMK3-RELATED (1 of 2), PTHR18866//PTHR18866…	Phvul.004G037200, Phvul.004G037300, Phvul.004G037400, Phvul.004G037500, Phvul.004G037600, Phvul.004G037700, Phvul.004G037800	PF12095 - Protein of unknown function (DUF3571) (DUF3571) (1 of 1), PTHR27000:SF205 - LRR RECEPTOR-LIKE SERINE/THREONINE-PROTEIN KINASE RPK2 (1 of 2), PTHR31072:SF5 - TRANSCRIPTION FACTOR TCP13 (1 of 3), PTHR31680:SF4 - PROTEIN LONGIFOLIA 1-RELATED (1 of 2)
	S02_6519351	2	6519351	S06_24361543	6	24361543	3.7448	54.5943	23.4552	22.5816	40.1976	1217.33	1.9591	2.76134	Sugested	Phvul.002G059100, Phvul.002G059200, Phvul.002G059300, Phvul.002G059400, Phvul.002G059500, Phvul.002G059600, Phvul.002G059700	2.6.1.27 - Tryptophan transaminase / Tryptophan aminotransferase (1 of 3), K12393 - AP-1 complex subunit mu (AP1M) (1 of 2), K04733 - interleukin-1 receptor-associated kinase 4 (IRAK4) (1 of 48), 1.11.1.7 - Peroxidase / Lactoperoxidase (1 of 96), PTHR33639:SF1 - THIOL-DISULFIDE OXIDOREDUCTASE DCC-RELATED (1 of 1)	Phvul.006G135300, Phvul.006G135400, Phvul.006G135500, Phvul.006G135600, Phvul.006G135700, Phvul.006G135800, Phvul.006G135900, Phvul.006G136000, Phvul.006G136100, Phvul.006G136200, Phvul.006G136300	K12616 - enhancer of mRNA-decapping protein 4 (EDC4) (1 of 2), PTHR24073:SF545 - RAS-RELATED PROTEIN RABB1C (1 of 1), PF05691 - Raffinose synthase or seed imbibition protein Sip1 (Raffinose_syn) (1 of 9), PTHR22814//PTHR22814:SF157 - COPPER TRANSPORT PROTEIN ATOX1-RELATED // SUBFAMILY NOT NAMED (1 of 1), PTHR32227:SF11 - O-GLYCOSYL HYDROLASES FAMILY 17 PROTEIN (1 of 2), PTHR21297:SF2 - DNA-DIRECT…
	S02_8539939	2	8539939	S08_60161079	8	60161079	3.3855	40.9115	-79.5267	-40.3967	-6.4285	2120.95	3.4133	2.44114	Sugested	Phvul.002G067300, Phvul.002G067400, Phvul.002G067500, Phvul.002G067600, Phvul.002G067700	KOG0130 - RNA-binding protein RBM8/Tsunagi (RRM superfamily) (1 of 2), PTHR22870//PTHR22870:SF190 - REGULATOR OF CHROMOSOME CONDENSATION // SUBFAMILY NOT NAMED (1 of 4), PTHR10343:SF47 - 5'-AMP-ACTIVATED PROTEIN KINASE-LIKE PROTEIN (1 of 1), PF00076 - RNA recognition motif. (a.k.a. RRM, RBD, or RNP domain) (RRM_1) (1 of 252), PTHR11654:SF20 - PROTEIN NRT1/ PTR FAMILY 2.12-RELATED (1 of 4)	Phvul.008G252600, Phvul.008G252700, Phvul.008G252800, Phvul.008G252900, Phvul.008G253000, Phvul.008G253100, Phvul.008G253200, Phvul.008G253300, Phvul.008G253400, Phvul.008G253500, Phvul.008G253600, Phvul.008G253700, Phvul.008G253800	PTHR10555//PTHR10555:SF155 - SORTING NEXIN // SUBFAMILY NOT NAMED (1 of 2), PTHR11709:SF68 - LACCASE-13-RELATED (1 of 2), K17499 - protein phosphatase 1G [EC:3.1.3.16] (PPM1G, PP2CG) (1 of 3), PTHR37205:SF1 - F23A5.30 PROTEIN (1 of 1), PTHR13683//PTHR13683:SF263 - ASPARTYL PROTEASES // SUBFAMILY NOT NAMED (1 of 1), K07760 - cyclin-dependent kinase [EC:2.7.11.22] (CDK) (1 of 2), K09285 - AP2-like …
	S02_31098666	2	31098666	S11_1212114	11	1212114	3.131	-56.3787	-28.177	3.0359	-31.5862	1764.02	2.8389	2.2166	Sugested	Phvul.002G156000, Phvul.002G156100, Phvul.002G156200, Phvul.002G156300, Phvul.002G156400, Phvul.002G156500, Phvul.002G156600, Phvul.002G156700, Phvul.002G156800	PF04525 - LURP-one-related (LOR) (1 of 22), PTHR22950:SF269 - EXPRESSED PROTEIN (1 of 5), PF14111 - Domain of unknown function (DUF4283) (DUF4283) (1 of 81), PF07714//PF08263 - Protein tyrosine kinase (Pkinase_Tyr) // Leucine rich repeat N-terminal domain (LRRNT_2) (1 of 13), PTHR11913:SF30 - ACTIN-DEPOLYMERIZING FACTOR 10-RELATED (1 of 3), K17686 - Cu+-exporting ATPase (copA, ATP7) (1 of 6)	Phvul.011G014700, Phvul.011G014800, Phvul.011G014900, Phvul.011G015000, Phvul.011G015100, Phvul.011G015200, Phvul.011G015300, Phvul.011G015400, Phvul.011G015500, Phvul.011G015600, Phvul.011G015700, Phvul.011G015800, Phvul.011G015900, Phvul.011G016000	PTHR22844//PTHR22844:SF223 - F-BOX AND WD40 DOMAIN PROTEIN // SUBFAMILY NOT NAMED (1 of 1), PTHR22953:SF18 - METALLOPHOSPHOESTERASE DOMAIN-CONTAINING PROTEIN (1 of 2), PF03514 - GRAS domain family (GRAS) (1 of 55), PTHR31375:SF28 - POLYGALACTURONASE QRT2 (1 of 2), PTHR19139:SF54 - AQUAPORIN TIP5-1-RELATED (1 of 1), K13427 - nitric-oxide synthase, plant (NOA1) (1 of 1), PTHR15907:SF35 - GENE1000 P…
	S02_34658293	2	34658293	S08_17859031	8	17859031	4.6669	-59.1534	9.2702	-22.5939	-4.8139	2036.88	3.278	3.59681	Sugested	Phvul.002G184900, Phvul.002G185000, Phvul.002G185150, Phvul.002G185300	PTHR10766//PTHR10766:SF58 - TRANSMEMBRANE 9 SUPERFAMILY PROTEIN // SUBFAMILY NOT NAMED (1 of 3), PTHR10110:SF86 - SODIUM/HYDROGEN EXCHANGER 7-RELATED (1 of 1), PTHR30540//PTHR30540:SF5 - OSMOTIC STRESS POTASSIUM TRANSPORTER // SUBFAMILY NOT NAMED (1 of 1)
	S02_37217091	2	37217091	S08_28974107	8	28974107	5.7044	-10.9984	82.4213	-44.2524	28.247	1317.22	2.1198	4.5539	Sugested	Phvul.002G205100, Phvul.002G205200, Phvul.002G205300, Phvul.002G205400, Phvul.002G205500, Phvul.002G205600, Phvul.002G205700, Phvul.002G205800, Phvul.002G205900, Phvul.002G206000, Phvul.002G206100, Phvul.002G206200	PTHR31851:SF6 - VACUOLAR IRON TRANSPORTER HOMOLOG 2.1 (1 of 5), K12885 - heterogeneous nuclear ribonucleoprotein G (RBMX, HNRNPG) (1 of 2), K15430 - tRNA (guanine10-N2)-methyltransferase [EC:2.1.1.214] (TRM11, TRMT11) (1 of 1), K10885 - ATP-dependent DNA helicase 2 subunit 2 (XRCC5, KU80, G22P2) (1 of 1), PTHR22951//PTHR22951:SF12 - CLATHRIN ASSEMBLY PROTEIN // SUBFAMILY NOT NAMED (1 of 2), K0292…	Phvul.008G140300, Phvul.008G140400	KOG3734 - Predicted phosphoglycerate mutase (1 of 2)
	S02_45975200	2	45975200	S09_8772268	9	8772268	4.9862	29.8621	31.7356	-5.9822	53.0994	2723.94	4.3837	3.88975	Sugested	Phvul.002G290800, Phvul.002G290900, Phvul.002G290904, Phvul.002G290908, Phvul.002G291100, Phvul.002G291200, Phvul.002G291300, Phvul.002G291400, Phvul.002G291500	PTHR14499:SF11 - PROTEIN VM106R.1 (1 of 1), 3.4.11.14 - Cytosol alanyl aminopeptidase / Soluble alanyl aminopeptidase (1 of 2), PTHR24067//PTHR24067:SF129 - UBIQUITIN-CONJUGATING ENZYME E2 // SUBFAMILY NOT NAMED (1 of 2), PF01388 - ARID/BRIGHT DNA binding domain (ARID) (1 of 13), PTHR22937//PTHR22937:SF49 - RING FINGER CONTAINING PROTEIN // SUBFAMILY NOT NAMED (1 of 1), K10843 - DNA excision repa…	Phvul.009G043500, Phvul.009G043600, Phvul.009G043700, Phvul.009G043800, Phvul.009G043900, Phvul.009G044000, Phvul.009G044100, Phvul.009G044150	K15437 - aminoacyl tRNA synthase complex-interacting multifunctional protein 1 (AIMP1, ARC1) (1 of 1), PF00560//PF07714//PF08263//PF13855 - Leucine Rich Repeat (LRR_1) // Protein tyrosine kinase (Pkinase_Tyr) // Leucine rich repeat N-terminal domain (LRRNT_2) // Leucine rich repeat (LRR_8) (1 of 10), PF13912 - C2H2-type zinc finger (zf-C2H2_6) (1 of 42), PTHR33644:SF3 - U-BOX DOMAIN-CONTAINING PR…
	S02_47246309	2	47246309	S08_33184145	8	33184145	6.7126	-12.6981	52.6744	31.2898	17.6844	3033.31	4.8816	5.49605	Significant	Phvul.002G303800, Phvul.002G303900, Phvul.002G304000, Phvul.002G304100, Phvul.002G304200, Phvul.002G304300, Phvul.002G304400, Phvul.002G304500, Phvul.002G304600, Phvul.002G304700	K18677 - galacturonokinase (GALAK) (1 of 1), 3.6.1.9 - Nucleotide diphosphatase / Nucleotide pyrophosphatase (1 of 2), 3.5.4.5 - Cytidine deaminase / Cytosine nucleoside deaminase (1 of 2), PTHR32191:SF0 - TETRASPANIN-2 (1 of 2), PTHR10209//PTHR10209:SF103 - OXIDOREDUCTASE, 2OG-FE II OXYGENASE FAMILY PROTEIN // SUBFAMILY NOT NAMED (1 of 1), PTHR16254:SF30 - K(+) EFFLUX ANTIPORTER 4 (1 of 2), PTHR…
	S03_12432389	3	12432389	S08_10888982	8	10888982	9.0262	3.9098	-63.3334	-31.875	-5.361	3702.03	5.9578	7.68772	Significant	Phvul.003G077200, Phvul.003G077300, Phvul.003G077400, Phvul.003G077500, Phvul.003G077600, Phvul.003G077700, Phvul.003G077800, Phvul.003G077900	K08744 - cardiolipin synthase (CRLS) (1 of 1), PF06454 - Protein of unknown function (DUF1084) (DUF1084) (1 of 5), K16743 - abnormal spindle-like microcephaly-associated protein (ASPM, ASP) (1 of 1), PTHR24012:SF333 - POLYADENYLATE-BINDING PROTEIN RBP45B-RELATED (1 of 4), PTHR34682:SF2 - DNA BINDING PROTEIN (1 of 1)
	S03_41990273	3	41990273	S04_16214947	4	16214947	5.4306	-52.9056	2.5078	-33.6129	-77.8786	1406.56	2.2636	4.29992	Sugested	Phvul.003G195300, Phvul.003G195400, Phvul.003G195500, Phvul.003G195600, Phvul.003G195700, Phvul.003G195800, Phvul.003G195900, Phvul.003G196000, Phvul.003G196100	PTHR12363//PTHR12363:SF32 - TRANSPORTIN 3 AND IMPORTIN 13 // SUBFAMILY NOT NAMED (1 of 1), PTHR24351//PTHR24351:SF83 - RIBOSOMAL PROTEIN S6 KINASE // SUBFAMILY NOT NAMED (1 of 1), PTHR12374:SF26 - F25A4.19 PROTEIN (1 of 6), PF01535//PF13041 - PPR repeat (PPR) // PPR repeat family (PPR_2) (1 of 197), PF02985 - HEAT repeat (HEAT) (1 of 13)	Phvul.004G097600
	S05_6694238	5	6694238	S10_11519554	10	11519554	6.1069	10.7757	7.0597	-41.742	-2.9339	988.128	1.5902	4.92882	Significant	Phvul.005G051700, Phvul.005G051800, Phvul.005G051900, Phvul.005G052000, Phvul.005G052101	PTHR11353:SF8 - CHAPERONIN 60 SUBUNIT BETA 1, CHLOROPLASTIC-RELATED (1 of 1), 1.1.3.15 - (S)-2-hydroxy-acid oxidase / Hydroxy-acid oxidase B (1 of 3), PTHR10509:SF27 - PROTEIN COMT-1 (1 of 1)	Phvul.010G063400, Phvul.010G063500	PTHR21495:SF77 - DIRIGENT PROTEIN 19 (1 of 6)
	S05_6830869	5	6830869	S07_8174916	7	8174916	5.5372	46.9992	15.4557	10.5009	1.6106	2408.77	3.8765	4.39874	Sugested	Phvul.005G052300, Phvul.005G052400, Phvul.005G052500, Phvul.005G052600, Phvul.005G052700, Phvul.005G052733	PF04434 - SWIM zinc finger (SWIM) (1 of 21), PF10163//PF13423 - Transcription factor e(y)2 (EnY2) // Ubiquitin carboxyl-terminal hydrolase (UCH_1) (1 of 1), K05953 - nicotianamine synthase (E2.5.1.43) (1 of 3)	Phvul.007G081600, Phvul.007G081700, Phvul.007G081800, Phvul.007G081900, Phvul.007G082000	2.4.1.29 - Cellulose synthase (GDP-forming) / GDP-glucose-cellulose glucosyltransferase (1 of 3), K02925 - large subunit ribosomal protein L3e (RP-L3e, RPL3) (1 of 2), PTHR24012:SF376 - POLYPYRIMIDINE TRACT-BINDING PROTEIN 3 (1 of 2), PF00847 - AP2 domain (AP2) (1 of 180)
	S08_38410087	8	38410087	S10_35757317	10	35757317	4.6013	75.961	-55.6917	37.3831	20.5384	6745.94	10.8564	3.53692	Sugested			Phvul.010G094100, Phvul.010G094200, Phvul.010G094300, Phvul.010G094400, Phvul.010G094450, Phvul.010G094500, Phvul.010G094600, Phvul.010G094700	PF13962 - Domain of unknown function (PGG) (1 of 69), K14777 - ATP-dependent RNA helicase DDX47/RRP3 [EC:3.6.4.13] (DDX47, RRP3) (1 of 2), PF05347 - Complex 1 protein (LYR family) (Complex1_LYR) (1 of 8), PTHR13119:SF12 - PROTEIN SUPPRESSOR OF SABLE (1 of 1), 2.5.1.72 - Quinolinate synthase / Quinolinate synthetase (1 of 2), PF02519 - Auxin responsive protein (Auxin_inducible) (1 of 85), K14805 -…

[truncated: 1 more sheets: Table S11]
